# Supplementary material for: Physical Dormancy Release in Medicago truncatula Seeds Is Related to Environmental Variations
Source: Plants (Basel). 2020 Apr 14;9(4):503. doi: 10.3390/plants9040503 (PMC7238229; doi:10.3390/plants9040503)
Supplement: Supplementary file 1 [file plants-09-00503-s001.zip]

Archive with 9 entries (9 files):
- Fig 8S.jpg
- Fig.S4.pdf
- FigS1.jpg
- FigS2.pdf
- FigS3.pdf
- FigS5.pdf
- FigS6.pdf
- FigS7.jpg
- Supplementary Tables _S1-S7.xlsx
