# Supplementary material for: Physical Dormancy Release in Medicago truncatula Seeds Is Related to Environmental Variations
Source: Plants (Basel). 2020 Apr 14;9(4):503. doi: 10.3390/plants9040503 (PMC7238229; doi:10.3390/plants9040503)
Supplement: Supplementary file 1 [file plants-09-00503-s001.zip › Supplementary Tables _S1-S7.xlsx]

## Sheet: Table 1S
List of tested Medicago HapMap accessions with calculated seed dormancy traits and extracted environmental variables.
Accession	Country	2016	2017	2018	FPYD25	FPYD35	AUC35	AUC25	AUC35-25	PIAUC	PIFPYD	macro-environmental clusters	LAT	LON	bio_1	bio_2	bio_3	bio_4	bio_5	bio_6	bio_7	bio_8	bio_9	bio_10	bio_11	bio_12	bio_13	log_bio_14	bio_15	bio_16	bio_17	log_bio_18	log_bio_19	AWCtS	AWCh1	WWP	BLDFIE	CECSOL	CLYPPT	SLTPPT	SNDPPT	CRFVOL	ORCDRC	pH1	pH2	CaseR.1	CaseR.2	IV bio1	IV bio5
HM001	Syria	Yes	Yes	Yes	94.67	85	11.67	14.42	-2.75	0.456496	0.204082	1	35.0167	37.1	168	143	41	7385	355	13	342	72	257	260	72	265	53	0	83	146	1	0.477121	2.16732	43	13	25	1458	27	32	39	29	2	10	80	67	1.6293	-0.9614	0.796194	1.10351
HM002	Cyprus	Yes		Yes	91.34	78.67	31.2	79.4	-48.19	0.403822	0.277813	1	34.7833	33.1667	177	113	42	5721	321	55	266	105	249	249	105	492	122	0.30103	94	302	8	0.954243	2.48144	44	16	21	1366	24	20	32	49	22	20	75	55	0.4518	0.8302	0.553705	0.68039
HM003	Spain	Yes		Yes	87	68	23.36	20.39	2.97	0.316763	0.340909	4	38.0762	-3.8155	173	112	36	6753	355	44	311	104	264	264	91	486	73	0.60206	55	185	21	1.34242	2.24304	44	15	23	1422	20	29	39	34	16	16	76	61	0.3869	-0.9655	0.911572	0.607159
HM004	Algeria	Yes		Yes	83.34	62.84	33.05	22.7	10.35	0.469008	0.391	3	36.9233	7.73583	180	90	38	5081	307	76	231	133	242	249	120	741	128	0.69897	67	356	27	1.65321	2.53275	45	16	23	1346	22	27	33	41	12	19	72	56	-0.0365	0.8101	0.609603	1.16393
HM006	France	Yes		Yes	92	78	27.1	17.7	9.4	0.624354	0.152174	2	43.571	6.22427	133	91	36	5477	265	19	247	104	204	204	65	754	94	1.30103	32	265	104	2.02119	2.33846	48	18	24	1262	22	24	39	37	18	34	72	59	-1.6613	-0.1742	1.42444	0.92602
HM009	Greece	Yes		Yes	89.92	73	31.03	19.22	11.81	0.757751	0.369565	3	38.1215	21.5427	174	96	37	5759	317	59	258	119	247	248	104	749	133	0.845098	72	370	24	1.65321	2.52114	43	16	22	1388	20	22	37	41	12	21	72	61	-0.1	0.1749	0.867907	1.51665
HM010	Italy	Yes	Yes	Yes	80.4	64.89	32.3	32.7	-0.4	0.652241	0.460268	4	37.5333	14.5167	165	82	35	5428	295	61	234	145	234	237	101	479	85	0.845098	61	213	26	1.73239	2.25042	46	14	26	1383	29	37	35	28	13	17	77	62	0.0217	0.4401	0.787815	1.04992
HM011	Algeria	Yes		Yes	85.54	70.38	27.34	22.65	4.69	0.386494	0.369333	4	35.2522	-0.703167	159	89	35	5510	300	47	253	101	231	234	93	458	73	0.477121	60	200	19	1.36173	2.29226	43	15	23	1441	22	28	36	36	8	12	78	65	0.3906	-0.2532	0.86881	1.28902
HM012	Morocco	Yes		Yes	94	72	14.85	9.83	5.02	0.767421	0.46	3	32.1667	-8.83333	176	106	41	4871	310	57	253	125	237	240	115	345	54	0.30103	67	151	8	1	2.16137	43	14	23	1454	23	32	29	39	9	11	78	63	1.0985	0.3534	0.588962	2.07426
HM013	France	Yes		Yes	97	64	17.76	10.8	6.95	0.944585	0.4	2	42.8196	2.94416	154	90	35	5632	290	37	253	123	227	227	84	586	85	1.30103	31	200	88	1.94939	2.18184	46	18	22	1337	19	23	38	39	9	17	75	63	-0.877	-0.6714	0.991293	1.263
HM014	Algeria			Yes	90	50	32.41	29.33	3.08	0.0950324	0.444444	4	35.8468	4.95	117	120	36	7238	313	-18	331	42	214	214	31	481	57	1.04139	37	160	48	1.6902	2.16732	45	17	23	1342	21	24	36	41	18	21	74	62	-0.9168	-1.7771	0.953413	0.580631
HM015	France			Yes	90	74	23.46	24.22	-0.77	0.031379	0.177778	2	43.1362	2.89207	143	94	36	5679	284	26	258	110	217	217	71	654	84	1.39794	26	211	105	2.02531	2.25042	49	17	25	1233	21	28	38	35	15	44	69	52	-1.5706	-0.2694	1.0372	1.12298
HM016	Algeria	Yes		Yes	87	79	35.08	35.06	0.02	0.314176	0.204545	4	36	8	154	130	40	6474	338	20	318	75	239	239	75	478	57	1.04139	40	168	47	1.68124	2.22789	44	16	22	1417	16	27	35	38	10	13	79	69	0.0969	-1.6767	0.883621	0.76648
HM017	Morocco	Yes			94	92	25.84	27.86	-2.02	0.0725054	0.0212766	3	30.7167	-9.66667	167	94	50	3042	251	64	187	135	201	205	125	286	53	0	80	147	3	0.845098	2.14922	41	15	19	1467	16	24	29	48	19	10	77	63	1.0604	1.4622	0.660601	2.0339
HM018	Morocco	Yes		Yes	83.5	59.84	34.41	27.88	6.54	0.601016	0.570412	3	34.9833	-2.3	181	100	40	4986	313	67	246	121	244	250	121	334	46	0.30103	57	134	11	1.38021	2.13033	44	15	21	1401	23	25	27	48	8	19	74	63	0.6239	0.3891	0.691581	1.50926
HM022	Tunisia	Yes		Yes	85	55	36.44	16.08	20.36	0.767126	0.444444	4	36.2248	10.4375	182	107	40	5606	327	64	263	114	251	257	114	427	71	0.60206	58	190	24	1.64345	2.28103	43	15	22	1435	17	31	32	38	6	20	81	70	0.7297	-0.4381	0.749215	0.88067
HM023	Tunisia	Yes			88	12	34.48	6.98	27.5	0.797564	0.863636	4	34.8639	9.15176	178	134	39	6933	368	31	337	190	267	267	90	220	25	0.69897	33	68	25	1.41497	1.80618	40	16	17	1513	11	21	31	49	6	7	81	72	1.3132	-2.0583	0.914227	0.668889
HM024	Tunisia	Yes			80	50.75	43.35	20.04	23.3	0	0.365625	4	35.5723	8.67079	152	129	38	6957	349	12	337	133	244	244	66	447	50	1.14613	29	140	61	1.79239	2.11727	43	16	21	1403	16	24	38	39	14	14	76	69	-0.063	-1.9265	0.981257	0.646344
HM025	Tunisia	Yes		Yes	88	64	36.01	26.38	9.63	0.654124	0.416667	4	36.5585	8.75505	180	130	41	6345	362	52	310	105	263	265	105	547	78	0.69897	52	217	31	1.69897	2.33846	44	14	24	1429	22	30	36	34	10	16	75	60	0.549	-0.7714	0.712004	0.756847
HM026	France	Yes		Yes	91.86	82.11	19.56	13.78	5.78	0.371166	0.1075	2	42.9236	2.95791	149	91	35	5614	287	32	255	117	222	222	78	618	86	1.34242	29	206	96	1.98677	2.21219	47	17	23	1303	19	24	39	37	18	24	73	60	-1.1851	-0.5581	1.01206	1.20712
HM031	Spain	Yes	Yes	Yes	51.83	46	44.24	45.56	-1.32	0.874461	0.87234	4	37.529	-5.02317	178	116	39	6188	349	52	297	111	260	260	102	625	94	0.477121	63	261	17	1.32222	2.40312	44	14	25	1427	24	35	35	30	10	16	76	62	0.7184	-0.2358	0.726906	0.779307
HM032	France	Yes	Yes	Yes	73.49	54.41	45.45	25.33	20.12	0.893271	0.664007	2	43.1222	3.07596	149	94	36	5679	289	30	258	116	222	222	77	627	86	1.34242	29	207	96	1.98677	2.22789	46	17	23	1330	21	26	37	38	17	24	74	63	-1.0491	-0.5732	0.976971	1.1024
HM033	France	Yes		Yes	94	77	18.98	19.81	-0.83	0.81139	0.270833	2	42.5817	9.0595	119	61	29	5151	235	29	206	99	187	189	60	789	103	1.25527	39	296	87	2.04922	2.39967	50	18	25	1191	23	26	37	38	20	53	66	56	-2.2886	0.6017	0.761099	0.925926
HM034	France	Yes	Yes	Yes	82	71.78	30.02	20.63	9.39	0.736074	0.395833	2	42.9705	9.36683	140	72	33	5117	260	45	215	119	207	209	80	788	107	1.20412	41	299	88	2.0607	2.3927	50	18	24	1181	21	23	36	42	19	60	62	53	-2.042	0.8245	0.775623	1.32588
HM035	France			Yes	94	70	25.89	14.19	11.7	0.451912	0.255319	2	42.6136	2.75018	148	85	34	5588	282	34	247	157	221	221	78	640	87	1.44716	25	203	115	2.06446	2.18469	44	17	20	1380	17	19	38	43	14	17	75	62	-0.8931	-0.7891	1.18104	1.12833
HM036	Greece	Yes		Yes	92.61	72.34	24.3	18.42	5.88	0.489071	0.249088	3	37.6407	23.142	177	93	34	6178	325	60	266	118	258	258	102	514	93	0.778151	67	244	21	1.34242	2.35025	47	17	23	1295	25	24	33	44	17	28	74	57	-0.2678	0.2412	0.846304	1.27319
HM037	Greece	Yes		Yes	77.34	57.67	22.94	17.76	5.17	0.695946	0.536782	2	39.9867	23.9315	153	88	32	6594	302	29	273	89	235	239	72	493	71	1.14613	44	199	57	1.77815	2.26951	48	18	24	1233	23	22	35	42	17	43	68	55	-1.3589	-0.4561	0.758142	1.73809
HM038	Portugal	Yes	Yes	Yes	67.54	39.78	30.3	14.47	15.83	0.820571	0.788606	3	37.193	-8.8865	166	84	46	3341	266	86	180	133	206	210	125	487	81	0.30103	70	230	17	1.27875	2.34242	46	17	20	1304	20	20	29	51	11	24	64	55	-0.1716	2.108	0.561039	1.05921
HM039	Israel	Yes			100	90	9.47	0	9.47	1	0.1	1	32	35	195	115	47	4982	317	76	241	130	251	254	130	553	143	0	110	369	0	0	2.5682	43	14	24	1438	28	29	35	36	15	16	80	62	1.4906	1.8744	0.760826	1.39265
HM040	Italy	Yes	Yes	Yes	80.61	83.33	17.94	21.11	-3.17	0.454248	0.360546	3	38.1	15.65	180	75	33	5331	303	81	222	133	248	251	117	810	116	1.14613	57	333	50	1.96848	2.50651	46	16	24	1343	24	29	35	36	13	26	74	61	-0.4969	0.4432	0.483797	1.35449
HM041	Libya	Yes	Yes	Yes	73.17	53.33	38.93	25.08	13.85	0.965232	0.755102	1	32.2	20.55	182	99	40	5263	301	59	242	111	241	245	111	269	66	0	103	177	1	0.69897	2.25042	43	13	26	1436	30	34	33	33	7	12	77	59	1.3394	1.0194	0.327466	0.939832
HM042	Turkey	Yes	Yes	Yes	81.9	60	29.83	16.07	13.75	0.870272	0.608696	2	41.0333	28.95	143	74	30	6313	278	32	246	88	201	225	65	726	120	1.38021	48	308	85	1.9345	2.37107	46	16	24	1336	24	29	35	36	13	24	74	65	-1.1785	-0.3823	0.811725	1.62338
HM043	Tunisia	Yes		Yes	94	65	33.53	22.65	10.87	0.5073	0.479167	4	35.5667	8.66667	150	129	38	6957	346	10	336	130	241	241	64	463	52	1.14613	29	145	63	1.80618	2.13672	44	16	22	1398	18	25	40	36	14	13	76	69	-0.184	-1.8515	0.981257	0.646344
HM044	Jordan	Yes	Yes	Yes	81.61	62.29	30.86	16.93	13.93	0.919184	0.491094	1	32.3167	35.75	167	102	39	6047	300	40	260	87	237	237	87	466	111	0	109	302	0	0	2.48144	44	14	26	1410	29	34	35	32	19	18	77	59	0.9231	1.1377	0.873656	1.08655
HM046	Morocco	Yes		Yes	78.5	52.5	35.5	23.77	11.74	0.70091	0.846154	4	33.0833	-6.66667	171	155	45	6324	365	28	337	98	253	258	98	438	69	0.477121	66	185	12	1.25527	2.26951	43	13	24	1454	24	34	32	34	10	15	76	61	1.0555	-0.6197	0.564031	1.0185
HM047	Algeria	Yes		Yes	95	81.67	23.98	9.67	14.31	0.743825	0.210918	2	36.475	3.311	142	96	34	6365	301	21	280	77	224	228	66	774	123	0.60206	62	352	35	1.65321	2.52114	48	17	25	1261	26	28	37	35	24	31	71	55	-1.0497	0.1403	0.749888	0.957854
HM048	Algeria	Yes		Yes	78.48	42.87	48.6	27.1	21.51	0.516781	0.594732	4	36.2792	3.56667	155	100	34	6577	317	27	291	86	240	243	75	577	92	0.69897	57	252	33	1.59106	2.38561	44	15	24	1407	22	30	39	32	15	16	77	62	-0.0752	-0.8467	0.941463	0.840444
HM049	Algeria	Yes		Yes	71	42	46.3	36.87	9.43	0.565413	0.659091	4	36.1395	7.94433	140	127	40	6479	323	7	316	61	224	226	61	642	87	1.04139	49	256	46	1.78533	2.40993	44	15	24	1415	22	30	35	35	13	16	77	60	-0.2091	-1.2172	0.85353	0.718839
HM050	Algeria	Yes		Yes	93	70	21.1	15.05	6.05	0.344765	0.291667	4	36.1395	7.94433	140	127	40	6479	323	7	316	61	224	226	61	642	87	1.04139	49	256	46	1.78533	2.40993	44	15	24	1413	23	30	35	34	13	16	77	60	-0.2174	-1.1838	0.85353	0.718839
HM051	Italy		Yes		48	32	13.1	25.07	-11.97		0.333333	4	35.2207	0.120833	168	84	31	6217	313	47	266	102	249	253	94	429	70	0.30103	62	196	18	1.36173	2.26245	43	15	22	1440	20	29	34	38	7	12	78	64	0.5868	-0.6054	0.937355	0.616481
HM053	Algeria	Yes		Yes	90.12	47.58	35.51	16.57	18.94	0.694069	0.587987	4	36.3017	7.15	149	121	39	6287	321	17	304	72	228	233	72	570	88	0.845098	51	235	42	1.68124	2.37291	44	14	24	1407	23	31	36	33	14	14	75	62	-0.0267	-0.8933	0.732984	0.664928
HM055	Algeria	Yes	Yes		94	71	28.18	22.83	5.35	0.46269	0.319149	4	35.2158	-0.9835	163	92	36	5509	305	51	254	107	234	238	98	496	77	0.477121	60	209	21	1.36173	2.31806	43	16	21	1433	18	27	32	41	12	15	78	66	0.3412	-0.2095	0.83871	1.46667
HM056	Spain	Yes		Yes	79	60	23.32	18.87	4.46	0.77286	0.695652	2	41.1208	0.988	158	84	35	5380	284	48	236	166	99	230	94	556	79	1.25527	36	201	100	2.11394	2.03743	45	17	21	1355	19	20	35	45	16	16	75	65	-1.3563	-0.0603	0.978648	0.98532
HM058	Spain	Yes	Yes	Yes	67.59	55.33	45.93	27.43	18.5	0.802464	0.598962	4	36.9892	-4.28467	144	112	38	5972	311	22	288	82	225	225	73	609	86	0.778151	59	252	27	1.44716	2.38561	46	16	24	1322	22	26	37	38	18	22	72	58	-0.4861	-0.2816	0.834242	0.859718
HM060	France	Yes		Yes	84	70	38.65	29.3	9.34	0.515792	0.348837	2	42.084	9.36917	152	69	33	4986	267	58	209	131	216	218	92	611	83	1	47	244	54	1.89763	2.3075	44	17	20	1348	17	19	34	47	15	21	71	60	-0.7676	0.1287	0.917847	1.11957
HM061	Greece	Yes	Yes	Yes	64.67	44.67	45.96	29.7	16.26	0.80287	0.765957	3	36.9152	22.5	160	89	36	5499	295	53	242	110	232	232	95	706	135	0.845098	75	361	21	1.34242	2.52114	46	18	21	1293	20	19	36	45	19	24	70	54	-0.6923	0.6803	0.892857	1.21427
HM062	Greece	Yes		Yes	89	83.34	12.58	14.1	-1.52	0.560166	0.111111	2	40.1592	23.7322	154	92	32	6816	308	24	285	86	239	243	69	482	67	1.20412	39	186	61	1.81954	2.23045	47	17	23	1277	23	23	34	43	17	28	71	57	-1.0368	-0.9269	1.0219	1.62541
HM063	Portugal	Yes	Yes	Yes	80	58.67	25.65	12.6	13.05	0.882139	0.782609	3	37.153	-7.72567	170	92	41	4434	292	72	220	126	226	230	117	509	82	0.30103	68	239	15	1.30103	2.35025	44	16	21	1347	20	21	32	47	16	20	68	59	0.0841	1.1157	0.494129	0.760525
HM064	Portugal	Yes		Yes	90	85	16.6	12.06	4.54	0.610196	0.108696	3	37.2058	-8.4875	170	90	43	4097	289	79	209	130	222	225	121	496	81	0.30103	69	238	16	1.27875	2.35411	46	16	21	1320	20	22	30	48	15	25	65	56	-0.0545	1.5902	0.518234	0.892721
HM065	Portugal	Yes	Yes	Yes	84	65.33	29.4	13.13	16.26	0.855598	0.693878	3	37.0747	-8.8	168	84	46	3389	269	87	182	135	209	213	127	471	79	0	71	227	14	1.23045	2.33445	49	17	23	1240	22	26	33	42	13	29	70	57	-0.163	2.2662	0.502283	0.891917
HM066	Israel	Yes		Yes	92	79	13.57	12.34	1.23	0.760592	0.291667	1	32.6833	35.4	206	108	43	5686	334	83	251	132	271	272	132	472	126	0	109	314	0	0.30103	2.49831	45	15	25	1388	27	32	36	33	16	21	78	60	1.2139	1.5463	0.840764	1.30721
HM067	Algeria	Yes		Yes	93	72.24	27.82	12.58	15.25	0.610858	0.292766	4	36	3	144	101	34	6726	312	15	297	73	233	234	62	507	78	0.60206	55	219	30	1.5682	2.32015	44	16	22	1399	18	26	36	39	15	17	76	66	-0.1995	-1.1069	0.924327	0.630392
HM068	Portugal	Yes		Yes	92.27	75.06	18.03	15.71	2.32	0.437209	0.280652	3	37.15	-7.55	168	93	40	4690	296	68	228	120	227	231	111	519	81	0.30103	65	236	17	1.36173	2.34439	44	16	21	1371	17	20	32	48	23	17	63	57	-0.0815	0.9012	0.469667	0.744439
HM069	Tunisia	Yes	Yes	Yes	84.44	52.89	37.13	26.93	10.2	0.629339	0.721419	4	36.2167	10.2833	176	115	40	5963	335	51	284	103	252	255	103	456	69	0.778151	52	189	31	1.72428	2.27875	44	16	21	1408	17	28	30	43	12	13	79	70	0.4369	-0.8307	0.768523	0.866337
HM070	Morocco	Yes		Yes	96	87	11.65	11.05	0.6	0.636269	0.163265	4	33	-6	151	155	44	6329	347	1	346	84	234	236	74	714	110	0.69897	63	289	27	1.4624	2.4609	46	16	22	1330	21	24	33	44	24	21	71	59	-0.2497	-0.4558	0.65123	0.6828
HM071	Morocco	Yes			96	93	4.88	1.76	3.12	0.819672	0.03125	3	29.7167	-9.6	194	101	46	3944	301	83	218	152	240	247	145	165	30	0	77	86	2	0.845098	1.90309	41	16	17	1489	14	23	21	57	14	4	82	72	1.8943	0.5549	0.821126	1.44894
HM073	Tunisia	Yes	Yes	Yes	84.89	64	25.53	24.36	1.17	0.691506	0.595745	4	35.75	8.51667	163	132	39	6877	359	24	335	144	254	254	79	400	43	1.04139	29	122	52	1.72428	2.07555	43	16	22	1414	17	26	36	38	9	11	79	76	0.3914	-1.8928	0.916486	0.65168
HM074	Algeria	Yes		Yes	92	84	24.28	25.33	-1.05	0.851894	0.18	3	36.65	7.41667	166	115	39	5837	327	39	288	110	240	245	96	689	116	0.69897	62	317	37	1.64345	2.48996	47	16	24	1284	23	26	32	42	15	28	67	51	-0.4515	0.3671	0.724638	1.13464
HM076	Tunisia	Yes			96	90	23.64	10	13.64	0.576988	0.0625	4	36.4167	9.25	173	127	40	6430	354	41	313	94	257	257	94	506	70	0.845098	49	204	36	1.5682	2.31175	43	14	24	1430	21	31	36	33	13	15	76	60	0.4895	-1.0768	0.738095	0.84265
HM079	Algeria	Yes		Yes	89	78	29.1	21.18	7.92	0.713201	0.26087	3	36.9233	7.73583	180	90	38	5081	307	76	231	133	242	249	120	741	128	0.69897	67	356	27	1.65321	2.53275	45	16	23	1346	22	27	33	41	12	19	72	56	-0.0365	0.8101	0.609603	1.16393
HM080	Algeria	Yes		Yes	79.84	43.42	36.84	21.01	15.83	0.650609	0.69651	4	36.5	7.40433	176	124	40	6058	345	41	304	119	255	257	104	563	94	0.60206	58	251	38	1.60206	2.38202	45	14	25	1400	26	32	35	34	10	14	75	62	0.4662	-0.2706	0.775821	0.920695
HM081	Algeria	Yes			90	88	9.24	19.66	-10.42	0.53001	0.0222222	4	35.2207	0.120833	168	84	31	6217	313	47	266	102	249	253	94	429	70	0.30103	62	196	18	1.36173	2.26245	43	15	22	1440	20	29	34	38	7	12	78	64	0.5868	-0.6054	0.937355	0.616481
HM082	Algeria	Yes	Yes	Yes	62.78	36.67	47.7	26.69	21.01	0.912961	0.833333	4	35.8573	2.03883	132	96	32	6882	301	5	296	61	224	224	50	620	87	0.90309	51	245	41	1.62325	2.38202	44	16	22	1366	21	23	36	41	21	18	74	58	-0.6702	-1.1695	1.00759	0.751598
HM083	Algeria	Yes			85.92	52.83	30.33	23.16	7.18	0.2364	0.385126	4	35.8573	2.03883	132	96	32	6882	301	5	296	61	224	224	50	620	87	0.90309	51	245	41	1.62325	2.38202	44	16	22	1371	22	24	36	40	20	17	74	58	-0.6495	-1.1491	1.00759	0.751598
HM084	Algeria	Yes		Yes	96	65	35.4	9.92	25.48	0.793076	0.44898	4	35.809	7.36667	133	127	40	6405	313	0	313	63	217	218	55	466	56	1.11394	38	162	48	1.78533	2.17609	44	16	22	1405	18	26	37	37	13	14	76	68	-0.4118	-1.6167	1.04392	0.680811
HM085	Algeria	Yes		Yes	76.27	34	48.91	23.58	25.32	0.551217	0.564103	4	35.2882	-0.571333	161	85	34	5523	299	50	249	102	233	236	95	453	73	0.477121	61	201	19	1.36173	2.29003	42	15	22	1450	19	27	35	40	7	12	78	65	0.4999	-0.3743	0.863817	1.22527
HM086	Algeria	Yes			90	76	25.96	18.72	7.24	0.278891	0.155556	3	35.3873	-0.8405	177	76	33	5045	296	73	223	126	242	246	116	456	75	0.30103	64	206	16	1.27875	2.29667	43	14	23	1452	22	31	29	40	10	12	78	66	0.7868	0.3727	0.793045	1.74088
HM087	Algeria	Yes		Yes	93	66	18.65	19.16	-0.52	0.901747	0.5	3	35.6328	-0.8735	162	79	34	5211	288	56	232	110	229	234	100	448	70	0.60206	59	197	19	1.38021	2.26482	45	17	21	1337	22	22	30	49	14	21	72	58	-0.279	0.3923	0.710059	1.99403
HM089	Spain	Yes		Yes	95.31	79.64	15.45	6.69	8.76	0.802732	0.3125	4	37.5342	-5.9635	185	122	39	6169	362	56	306	117	265	266	109	564	84	0.30103	62	239	18	1.36173	2.35411	44	15	24	1397	23	32	33	35	9	16	77	64	0.8365	-0.301	0.804416	0.863293
HM090	Spain	Yes		Yes	91	83	29	29.03	-0.03	0.577951	0.145833	4	36.9892	-4.28467	144	112	38	5972	311	22	288	82	225	225	73	609	86	0.778151	59	252	27	1.44716	2.38561	46	16	24	1322	22	26	37	38	18	22	72	58	-0.4861	-0.2816	0.834242	0.859718
HM091	Spain	Yes		Yes	89	69	39.45	18.54	20.91	0.596503	0.468085	3	36.3877	-6.11267	176	71	36	4446	278	83	194	130	231	235	121	661	115	0.30103	70	291	14	1.39794	2.44248	44	16	20	1376	19	22	29	49	6	20	71	56	0.1987	1.2507	0.376908	0.819239
HM092	Spain	Yes		Yes	92	81	14.88	12.97	1.91	0.883798	0.3125	3	37.3328	-6.76133	179	86	36	5200	306	73	233	151	244	246	114	483	75	0.30103	62	205	14	1.39794	2.26717	42	14	22	1442	20	25	32	43	9	13	70	59	0.6746	0.4257	0.615157	0.963344
HM093	Spain	Yes		Yes	63.61	54.23	49.16	28.5	20.67	0.794828	0.491939	3	37.3913	-6.23283	182	110	39	5850	342	60	282	119	258	260	110	547	83	0.30103	63	232	18	1.38021	2.33445	43	16	21	1406	20	22	33	45	11	17	72	60	0.5098	-0.0544	0.741117	1.00976
HM094	France	Yes		Yes	86	67	31.95	28.48	3.48	0.586433	0.377778	2	43.375	5.18668	140	96	35	5939	285	17	268	147	217	217	65	593	84	1.20412	35	213	78	1.89763	2.21748	45	17	22	1336	20	24	36	39	16	23	76	61	-0.856	-0.6307	0.77469	0.945427
HM095	France	Yes		Yes	86	76	24.87	15.82	9.05	0.622581	0.272727	2	42.7563	9.45083	148	79	34	5106	272	47	225	127	214	216	88	746	102	1.14613	42	286	80	2.01284	2.3784	49	18	23	1200	22	22	34	45	18	50	63	55	-1.7311	0.7683	0.80819	1.32144
HM096	France	Yes		Yes	89.83	73.22	21.59	9.75	11.84	0.764068	0.226588	2	42.9237	9.35717	151	80	35	5097	274	50	224	130	217	219	91	773	107	1.14613	42	297	82	2.03342	2.38917	52	17	26	1120	27	24	31	45	18	80	62	53	-1.8909	1.2868	0.803522	1.33188
HM097	France	Yes		Yes	95	90	16.8	14.54	2.26	0.650187	0.122449	2	43.571	6.22427	133	91	36	5477	265	19	247	104	204	204	65	754	94	1.30103	32	265	104	2.02119	2.33846	48	18	24	1262	22	24	39	37	18	34	72	59	-1.6613	-0.1742	1.42444	0.92602
HM098	Portugal	Yes		Yes	90	73	24.28	12.01	12.27	0.72224	0.4	3	37.153	-7.72567	170	92	41	4434	292	72	220	126	226	230	117	509	82	0.30103	68	239	15	1.30103	2.35025	44	16	21	1347	20	21	32	47	16	20	68	59	0.0841	1.1157	0.494129	0.760525
HM099	Cyprus	Yes		Yes	97	94	16.4	13.13	3.27	0.502037	0.08	2	35	33	153	106	37	6384	311	27	284	74	234	236	74	762	172	0.778151	91	456	22	1.38021	2.65992	47	18	21	1272	23	18	31	53	29	41	69	51	-0.9541	0.7029	0.613367	0.707071
HM103	Tunisia	Yes		Yes	82	54	36.64	18.38	18.26	0.758514	0.477273	4	36.95	10.2167	180	100	39	5526	320	67	253	113	250	254	113	440	64	0.60206	57	183	20	1.60206	2.26482	44	14	24	1406	27	32	31	38	6	20	78	66	0.6102	0.056	0.628717	0.889658
HM104	Algeria	Yes		Yes	89	65.84	30.48	17.59	12.9	0.867201	0.56	4	36.25	2.8	153	92	33	6439	309	33	276	87	237	240	74	679	110	0.477121	62	307	30	1.5682	2.47129	45	15	24	1387	25	31	37	33	18	18	75	59	-0.1994	-0.2488	0.868978	0.77792
HM105	Algeria	Yes		Yes	90	72.5	17.58	14.05	3.53	0.636483	0.369565	4	34.8333	-0.166667	155	97	33	6775	320	28	292	84	246	247	75	343	45	0.778151	43	124	30	1.54407	2.06819	42	16	20	1445	16	23	31	46	13	13	76	63	0.1578	-1.5594	0.998975	0.606936
HM106	Tunisia	Yes		Yes	83	60	38	26.55	11.45	0.495522	0.478261	4	35.8333	9.2	148	131	38	6940	343	7	336	62	239	239	62	484	56	1.07918	34	164	55	1.74819	2.21748	44	16	22	1404	17	27	35	38	10	14	78	69	-0.092	-2.0406	0.850287	0.690804
HM107	Algeria	Yes		Yes	92	82	31.76	28.51	3.26	0.486177	0.166667	4	34.8333	-1.35	139	116	38	6295	313	13	300	73	223	227	67	588	81	0.845098	54	230	34	1.57978	2.36173	45	16	22	1359	22	23	37	41	19	20	75	61	-0.4825	-0.7684	0.861913	0.940872
HM108	Tunisia	Yes		Yes	86.67	69.67	21.52	19.75	1.77	0.539918	0.340909	4	35.75	8.51667	163	132	39	6877	359	24	335	144	254	254	79	400	43	1.04139	29	122	52	1.72428	2.07555	43	16	22	1414	17	26	36	38	9	11	79	76	0.3914	-1.8928	0.916486	0.65168
HM109	France	Yes	Yes		64.24	52.17	34.47	24.1	10.38	0.776096	0.808724	2	43.1469	2.98503	150	95	36	5677	291	31	260	116	224	224	78	623	84	1.34242	28	205	96	1.98677	2.23045	46	18	22	1300	19	20	41	39	10	21	73	63	-1.119	-0.7382	1.00072	1.11901
HM110	Libya	Yes	Yes	Yes	74.67	63.33	30.69	21.26	9.44	0.759235	0.454545	1	31.4167	15.4833	201	120	45	5035	329	65	264	134	258	263	134	174	37	0	87	96	0	0.90309	1.98677	39	14	9	1518	12	11	10	80	0	4	81	74	3.1145	-0.3171	0.431881	0.632031
HM111	Italy	Yes		Yes	84	61	27	21.27	5.73	0.742908	0.625	2	40.894	17.092	142	90	35	5805	285	30	255	114	218	218	72	633	75	1.41497	31	214	91	1.96379	2.29667	46	16	25	1337	26	28	46	28	11	19	76	61	-1.0096	-0.7178	0.930351	1.33348
HM112	Cyprus	Yes		Yes	69	53.75	37.58	33.75	3.83	0.551892	0.595238	1	34.6543	32.9673	186	111	44	4895	318	71	247	126	246	247	125	426	105	0	102	273	2	0.477121	2.33445	43	15	22	1407	23	25	35	40	7	19	76	52	1.191	1.361	0.515723	0.675057
HM116	Algeria	Yes			98	68	14.65	4.48	10.17	0.694198	0.306122	4	35.536	1.67567	146	92	31	7036	315	21	293	74	240	242	63	429	58	0.69897	50	168	27	1.50515	2.20952	42	15	21	1437	19	25	37	39	11	12	76	63	0.1018	-1.5522	0.958269	0.663707
HM118	Spain	Yes		Yes	83.57	65.57	33.54	21.9	11.63	0.706067	0.302326	3	36.4326	-5.13453	179	86	41	4193	291	85	206	137	232	236	128	649	116	0.30103	73	324	14	1.32222	2.47857	44	16	21	1389	21	23	31	46	13	19	75	61	0.3492	1.3864	0.811505	1.38735
HM120	Spain	Yes		Yes	96	73	20.97	13.11	7.86	0.719791	0.306122	4	36.9857	-2.91433	142	110	38	5996	307	20	287	82	222	224	71	439	54	0.845098	47	153	30	1.57978	2.18184	45	17	22	1373	20	24	36	41	16	17	78	65	-0.3648	-0.9192	0.845588	1.13784
HM123	Spain	Yes			84	34	43.95	19.28	24.68	0.56132	0.595238	4	36.9892	-4.28467	144	112	38	5972	311	22	288	82	225	225	73	609	86	0.778151	59	252	27	1.44716	2.38561	46	16	24	1322	22	26	37	38	18	22	72	58	-0.4861	-0.2816	0.834242	0.859718
HM126	France			Yes	80	44	47.4	38.7	8.71	0.183544	0.45	2	42.084	9.36917	152	69	33	4986	267	58	209	131	216	218	92	611	83	1	47	244	54	1.89763	2.3075	44	17	20	1348	17	19	34	47	15	21	71	60	-0.7676	0.1287	0.917847	1.11957
HM127	France		Yes		78	74	34.52	20.97	13.55	0	0.0512821	2	42.7563	9.45083	148	79	34	5106	272	47	225	127	214	216	88	746	102	1.14613	42	286	80	2.01284	2.3784	49	18	23	1200	22	22	34	45	18	50	63	55	-1.7311	0.7683	0.80819	1.32144
HM129	France	Yes		Yes	74	47	40.56	25.73	14.83	0.781329	0.511628	2	42.5917	8.90817	138	72	33	5015	257	44	213	118	203	205	79	772	103	1.14613	43	298	77	2.01284	2.3962	47	18	21	1248	18	20	30	50	16	34	66	53	-1.4951	0.4838	0.756124	0.931983
HM130	France	Yes		Yes	94	92	11.47	6.15	5.32	0.984959	0.102041	2	42.5917	8.91	138	72	33	5014	257	44	213	118	203	205	79	772	103	1.14613	43	298	77	2.01284	2.3962	47	18	20	1276	18	20	29	51	16	32	67	56	-1.4395	0.4557	0.756124	0.931983
HM134	Greece	Yes		Yes	78	51.2	30.86	17.38	13.48	0.774783	0.454545	3	37.55	25.1333	180	60	30	5114	284	86	198	118	245	245	116	422	82	0.30103	82	224	7	0.90309	2.2878	45	16	23	1355	22	24	34	43	14	24	72	58	0.1115	1.1067	0.677711	1.00331
HM135	Israel	Yes	Yes	Yes	67.52	51.31	42.41	25.93	16.48	0.802	0.682556	1	32.8	35.5333	219	122	45	5746	359	89	270	143	286	288	143	404	102	0	107	263	0	0.30103	2.4216	47	14	27	1330	30	35	33	32	16	22	75	63	1.4237	1.657	0.799831	1.22309
HM136	Turkey	Yes			86	76	15.49	18.34	-2.85	0.155398	0.116279	4	36.97	30.8	184	108	38	6308	340	56	284	108	265	266	108	984	230	0.60206	93	590	16	1.30103	2.77159	43	14	24	1464	23	31	44	25	9	21	78	62	0.4337	0.5111	0.982249	0.868114
HM138	Libya	Yes			100	55	34.62	8.73	25.89	0.747834	0.45	1	32.5	20.8333	175	98	43	4823	287	62	225	111	231	232	111	422	107	0	107	289	1	0.60206	2.4624	45	17	23	1370	24	26	39	36	8	16	82	65	0.7419	1.3651	0.424144	0.911701
HM139	Morocco		Yes		78	21.67	54.85	21.55	33.3	0	0.722179	4	33.07	-7	173	155	49	5645	353	37	316	107	246	251	107	411	69	0.30103	68	183	9	1.17609	2.26482	42	14	23	1469	22	33	30	38	8	12	77	61	1.3124	-0.2454	0.581447	1.23138
HM140	Libya	Yes			96	52	20.06	16.46	3.6	0.179462	0.458333	1	32.4833	20.8333	175	98	43	4853	287	63	224	111	232	233	111	414	105	0	108	284	1	0.60206	2.45484	44	16	23	1381	24	25	39	36	10	13	80	66	0.8657	1.3176	0.424144	0.911701
HM141	Tunisia		Yes	Yes	82	70	23.85	17.62	6.23	0.76776	0.347826	4	34.75	10.7167	189	91	37	5252	308	67	241	212	251	257	122	210	35	0.30103	55	83	8	1.47712	1.82607	42	16	18	1462	10	26	27	48	4	11	81	73	1.2653	-0.2978	0.700692	1.09417
HM142	Libya	Yes	Yes	Yes	72	43.33	45.35	26.75	18.6	0.819191	0.6	1	32	20	203	89	42	4455	303	94	209	142	254	254	142	243	67	0	106	162	1	0.30103	2.21219	42	16	20	1451	17	27	29	44	4	9	81	74	1.8902	1.1824	0.360934	0.977217
HM144	Portugal	Yes		Yes	90.5	60	40.34	25.92	14.42	0.599157	0.368421	3	32.67	-16.92	173	59	46	2473	243	115	128	157	198	207	145	622	102	0.60206	71	296	20	1.51851	2.39794	50	16	26	1190	24	33	30	37	14	51	63	53	-0.7089	3.3054	0.495947	1.31327
HM145	Turkey	Yes	Yes	Yes	81.19	75.92	25.32	20.74	4.58	0.657954	0.292076	4	37.8833	28.5	174	125	39	6968	353	36	317	88	261	266	88	629	133	0.69897	77	335	27	1.4624	2.52634	44	16	23	1385	22	24	40	36	7	21	73	61	0.1312	-0.4958	1.09951	1.02457
HM146	Libya		Yes		54	38	81.43	65.19	16.24	0	0.296296	1	32.6667	14.25	206	109	43	5036	332	82	250	155	266	268	140	288	59	0	86	159	1	1.04139	2.17898	45	17	22	1371	19	28	34	37	9	13	81	67	1.209	0.6532	0.459323	0.743541
HM147	Libya	Yes	Yes	Yes	54.67	50	40.73	32.28	8.45	0.666805	0.8	1	31.4167	15.25	201	123	46	5038	331	65	266	134	258	263	134	193	43	0	86	109	1	0.954243	2.04139	39	12	8	1521	12	12	4	85	0	3	80	73	3.4419	-0.2975	0.407186	0.637467
HM148	Libya		Yes		54	16	62.12	41.76	20.36	0	0.703704	1	31.25	16.0333	203	116	44	5025	324	66	258	135	258	264	135	154	34	0	90	84	0	0.845098	1.92942	43	15	21	1440	21	28	27	45	3	5	81	73	2.0016	0.2613	0.382092	0.838884
HM149	Cyprus		Yes		68	16	51.81	16.47	35.34	0	0.764706	1	34.7	33.05	186	114	44	5186	325	68	257	122	250	251	122	435	107	0	99	274	4	0.69897	2.33646	43	15	23	1447	24	26	38	36	13	14	81	67	1.1897	0.9411	0.528726	0.664452
HM150	Syria	Yes	Yes	Yes	80.67	54.67	39.88	18.86	21.01	0.939878	0.833333	1	35.0167	37.0833	168	143	41	7393	356	14	342	72	257	260	72	267	54	0	84	147	1	0.477121	2.17026	43	14	25	1470	25	35	41	25	1	8	80	67	1.7101	-1.0961	0.797392	1.10756
HM151	Italy		Yes		56	36	68.28	47.22	21.06	0	0.357143	2	37.1333	14.9167	143	76	32	5671	274	40	234	121	216	218	77	517	97	0.845098	62	232	30	1.76343	2.22531	48	16	26	1274	31	26	40	34	18	26	71	57	-1.0797	0.6311	0.887218	1.08909
HM152	Morocco		Yes		46	36	82.07	75.14	6.93	0	0.217391	4	33.8833	-5.61667	173	135	45	5574	345	45	300	116	245	248	105	576	93	0.477121	65	247	16	1.27875	2.38917	44	14	25	1410	28	30	33	37	9	20	73	62	0.622	0.3417	0.489888	0.898853
HM153	Italy		Yes		64.58	60	40.21		40.21	0.39816	0.0709198	2	39.1333	9.53333	142	75	32	5556	277	46	232	113	215	217	79	512	75	0.90309	49	195	36	1.79934	2.28556	51	18	25	1140	27	24	32	45	19	65	62	48	-1.7654	0.9559	0.76218	0.873292
HM155	Morocco	Yes		Yes	78	27	43.67	14.06	29.61	0.874561	0.744186	4	31.8333	-6.93333	175	166	47	5912	366	20	346	135	252	252	100	423	66	0.477121	63	176	15	1.23045	2.19033	42	15	22	1448	21	27	30	43	20	13	78	65	1.0104	-0.6002	0.754803	0.693027
HM160	Greece		Yes		52	18	65.49	33.52	31.97	0	0.653846	3	35.115	24.6875	187	63	31	5072	292	93	199	127	254	254	125	816	169	0.30103	85	440	12	1.11394	2.60314	48	18	24	1262	26	25	36	39	13	27	77	58	-0.2698	1.7321	0.585664	1.13058
HM161	Algeria		Yes		36	34	80.81	68.22	12.59	0	0.0555556	2	36.509	5.39433	117	108	38	6121	281	0	282	55	197	200	43	720	108	0.90309	51	303	50	1.85733	2.4456	49	16	26	1249	25	31	38	32	23	32	68	55	-1.462	-0.0782	0.690154	0.906649
HM166	Algeria		Yes		38	26	71.35	55.38	15.97	0	0.315789	4	36.0135	6.56667	147	119	39	6390	320	17	303	96	232	232	69	418	49	1	35	132	51	1.716	2.09691	44	16	21	1403	17	24	35	42	14	15	77	65	-0.159	-1.4547	0.946408	0.679098
HM167	Algeria		Yes		46	28	71.12	39.16	31.97	0	0.391304	4	35.509	6.89233	141	127	41	6208	316	7	309	124	222	222	64	368	48	1.04139	34	125	48	1.6902	1.99564	43	16	21	1415	17	26	34	40	9	13	78	70	0.0459	-1.4249	0.985577	0.805549
HM169	Spain		Yes		82	42	52.35	19.95	32.4	0	0.487805	4	36.9498	-4.12167	144	112	38	5962	312	22	290	82	225	225	74	561	79	0.778151	58	232	26	1.43136	2.34635	45	17	22	1330	20	25	34	41	21	19	73	61	-0.4059	-0.4477	0.815991	0.852893
HM172	Spain		Yes		84	76	11.92	34.83	-22.91	0	0.0952381	3	36.4288	-5.7025	172	78	38	4411	280	77	204	126	227	231	118	771	131	0.30103	72	356	16	1.38021	2.53275	46	16	24	1351	23	30	36	36	14	18	74	62	-0.0415	1.4208	0.679426	1.17079
HM173	Spain	Yes	Yes	Yes	79.33	62.67	25.55	23.09	2.46	0.601142	0.469388	3	36.4288	-5.7025	172	78	38	4411	280	77	204	126	227	231	118	771	131	0.30103	72	356	16	1.38021	2.53275	46	16	24	1330	23	28	34	38	13	20	72	62	-0.0856	1.5114	0.679426	1.17079
HM174	Cyprus	Yes			98	68	16.46	4.4	12.06	0.732685	0.306122	4	36.99	-2.91	141	110	38	6006	307	19	288	81	222	223	70	444	55	0.90309	46	154	31	1.59106	2.18469	45	17	22	1361	21	24	36	41	17	17	78	65	-0.414	-0.9253	0.845588	1.13784
HM175	Spain	Yes	Yes	Yes	80	60	32.08	18.37	13.71	0.955463	0.82	4	37.104	-4.2315	150	111	38	6064	317	27	291	85	232	232	77	574	82	0.778151	58	237	26	1.43136	2.35603	45	17	22	1340	19	24	37	40	21	20	74	60	-0.3808	-0.5344	0.820569	0.945883
HM176	Spain	Yes		Yes	73.18	48.23	43.52	29.09	14.44	0.569806	0.45827	4	37.104	-4.2315	150	111	38	6064	317	27	291	85	232	232	77	574	82	0.778151	58	237	26	1.43136	2.35603	45	17	22	1340	19	24	37	40	21	20	74	60	-0.3808	-0.5344	0.820569	0.945883
HM177	Spain	Yes		Yes	89.67	62	31.19	24.35	6.85	0.400058	0.416667	4	37.0603	-4.6255	166	103	38	5617	315	50	265	107	240	241	98	618	94	0.60206	64	273	20	1.43136	2.4133	43	14	24	1422	24	28	40	32	9	14	75	62	0.3619	-0.0802	0.845987	1.04498
HM179	Spain	Yes		Yes	74	45	30.24	15.7	14.54	0.914502	0.895833	4	37.2445	-4.31483	160	108	37	6072	325	38	287	95	242	242	87	567	81	0.69897	59	235	22	1.36173	2.35218	46	17	23	1318	20	27	36	36	23	29	75	59	-0.34	-0.2779	0.706695	0.837552
HM181	Spain	Yes		Yes	78	61	44.47	27.36	17.11	0.881232	0.395833	3	37.2837	-7.12167	176	83	37	4851	296	75	221	124	236	239	115	476	74	0.30103	64	209	13	1.36173	2.27646	42	16	19	1404	19	21	29	51	9	20	71	59	0.3705	0.6264	0.490196	0.820628
HM182	France		Yes		58	24	72.73		72.73	0.501994	0.586207	2	43.1362	2.89207	143	94	36	5679	284	26	258	110	217	217	71	654	84	1.39794	26	211	105	2.02531	2.25042	49	17	25	1233	21	28	38	35	15	44	69	52	-1.5706	-0.2694	1.0372	1.12298
HM185	France	Yes		Yes	84	66	19.84	15.58	4.27	0.48261	0.363636	2	42.4012	9.50367	148	75	33	5068	269	50	219	127	214	216	88	662	89	1.04139	44	258	66	1.94939	2.33646	49	18	23	1210	21	23	32	45	15	42	61	53	-1.5962	0.8064	0.869806	0.931008
HM186	Greece		Yes		52	42	71.49	53.46	18.03	0	0.192308	3	37.7233	21.8735	165	102	39	5604	309	49	260	112	237	237	97	766	141	0.90309	71	377	28	1.53148	2.53782	47	17	24	1281	25	23	38	40	17	25	72	55	-0.6291	0.6488	0.876474	1.41182
HM188	Greece		Yes		58	70	43.82		43.82	0.396166	0.171429	3	37.5958	23.0113	159	98	36	6169	312	41	271	100	240	240	85	600	107	0.954243	66	283	29	1.47712	2.42325	47	17	24	1306	26	25	39	37	19	21	75	61	-0.5821	0.0011	0.898594	1.2945
HM189	Portugal	Yes	Yes	Yes	85.33	76.67	11.55	16.19	-4.64	0.61165	0.282609	3	37.1895	-8.081	167	94	42	4305	290	71	219	124	221	226	116	524	88	0.30103	69	251	17	1.30103	2.37658	46	16	23	1325	22	24	36	40	19	25	69	59	-0.1695	1.3627	0.495238	0.803815
HM190	Portugal		Yes		55.1	72	77.63	48.84	28.79	0	0.234722	4	38.8667	-7.28333	157	108	39	5656	319	47	272	98	231	234	90	662	88	0.845098	53	262	43	1.64345	2.4133	44	17	21	1350	16	21	37	42	17	17	66	58	-0.4572	-0.2831	0.722222	0.963828
HM191	Portugal	Yes	Yes		59.31	43	48.35	32.51	15.84	0.914991	0.75	3	38.7333	-9.13333	166	81	40	4069	279	81	198	124	216	221	116	723	109	0.69897	63	323	30	1.53148	2.49554	44	16	22	1388	19	26	31	43	15	17	72	60	-0.0653	1.1006	0.758413	1.24803
HM192	Tunisia		Yes	Yes	81	52	36.97	26.77	10.2	0.741742	0.585366	4	36.2167	10.2833	176	115	40	5963	335	51	284	103	252	255	103	456	69	0.778151	52	189	31	1.72428	2.27875	44	16	21	1408	17	28	30	43	12	13	79	70	0.4369	-0.8307	0.768523	0.866337
HM193	Morocco		Yes		42	32	65.75	42.32	23.43	0	0.238095	4	33.1667	-5.63	139	150	43	6294	332	-9	341	72	222	223	62	775	118	0.845098	60	309	35	1.59106	2.47857	45	15	25	1377	25	31	36	33	19	18	75	64	-0.2584	-0.6434	0.756219	0.797261
HM194	Tunisia	Yes		Yes	94	65	29.37	18.62	10.74	0.762017	0.44898	4	36.35	9.61667	174	125	40	6352	349	42	307	96	257	257	96	449	61	0.845098	46	173	34	1.54407	2.24055	44	16	22	1409	18	29	36	36	9	13	78	70	0.4088	-1.2162	0.803059	0.676039
HM195	Tunisia		Yes		51.06	38	16.44	54.63	-38.19		0.255778	4	34.75	10.7167	189	91	37	5252	308	67	241	212	251	257	122	210	35	0.30103	55	83	8	1.47712	1.82607	42	16	18	1462	10	26	27	48	4	11	81	73	1.2653	-0.2978	0.700692	1.09417
HM197	Italy	Yes	Yes		67	68	48.67	39.91	8.76	0.917848	0.66	3	39.0496	8.57295	167	85	37	5071	294	68	227	120	231	235	108	568	86	0.60206	60	240	21	1.6902	2.35793	45	16	22	1363	21	25	33	43	10	19	74	61	-0.065	0.4258	0.57101	0.641469
HM199	Cyprus	Yes		Yes	76.5	42.5	52.38	37.59	14.79	0.482707	0.588235	2	34.6667	33.0833	161	108	39	6104	312	37	276	85	237	239	85	686	158	0.60206	91	412	17	1.30103	2.61595	45	17	20	1331	23	17	29	55	26	25	71	53	-0.3345	0.6889	0.501463	0.666517
HM200	Cyprus		Yes		34	42	82.02	73.2	8.82	0	0.190476	1	34.7333	33.1667	183	113	43	5387	321	64	257	115	250	250	115	453	116	0	100	285	4	0.69897	2.45637	44	16	22	1392	23	24	38	38	16	17	79	58	0.8448	1.0037	0.532889	0.688233
HM201	Morocco		Yes	Yes	97	77	19.29	9.31	9.97	0.699654	0.265306	4	34.0833	-5	185	135	42	5991	365	47	318	111	265	265	111	540	81	0.30103	63	214	15	1.20412	2.33244	43	14	25	1450	25	31	41	28	12	14	78	61	0.9339	-0.4055	0.719041	0.822116
HM212	Tunisia	Yes		96	93	74.59	22.48	19.98	2.51	0.272585	0.270833	4	36.1352	10.3809	182	109	40	5625	329	62	267	113	251	257	113	427	73	0.60206	58	188	26	1.66276	2.27646	43	15	21	1446	16	30	30	41	5	14	81	68	0.8738	-0.571	0.745455	0.896013
HM213	Morocco					56	24.89		24.89	0	0	4	33.0833	-7.25	173	155	50	5330	345	37	308	109	240	246	109	398	68	0.30103	68	178	7	1.14613	2.25285	43	13	26	1454	25	38	33	30	9	12	76	62	1.2448	0.0697	0.626079	1.45981
HM251	Cyprus	Yes		Yes	52	27	61.95	38.3	23.65	0.799161	0.906977	1	34.673	32.8638	182	110	44	5000	314	67	247	120	243	244	120	458	110	0.30103	98	288	4	0.778151	2.39967	44	16	22	1382	25	23	34	44	16	20	73	53	0.5712	1.3574	0.517168	0.757038
HM253	France		Yes		60	28	63.85	39.6	24.25	0	0.533333	2	42.0831	9.5	156	68	32	4951	271	63	208	137	220	222	98	579	79	0.954243	47	233	50	1.87506	2.28556	46	17	22	1310	19	21	36	43	9	24	70	61	-0.8289	0.3357	0.929152	1.09231
HM260	Morocco	Yes		Yes	77	37	53.37	25.78	27.59	0.562185	0.769231	4	33.05	-6.7	169	156	46	6326	364	25	339	97	251	257	97	442	69	0.477121	65	185	14	1.30103	2.26951	42	13	24	1460	23	31	33	36	10	13	74	62	1.0504	-0.7232	0.568392	0.982352
HM264	Italy	Yes		Yes	99	81	24.72	23.56	1.16	0.570151	0.22	3	38.1333	13.3833	185	64	31	5071	299	94	205	168	250	254	126	597	88	0.60206	62	257	26	1.75587	2.32015	47	16	24	1316	22	29	35	36	11	22	75	61	-0.0892	0.8067	0.484706	0.998973
HM265	Italy		Yes		46	62	10.43	30.77	-20.34		0.258065	2	42.03	12.87	126	101	36	6230	284	5	279	94	207	207	50	857	111	1.57978	27	298	147	2.233	2.35411	50	17	26	1222	26	30	37	33	18	38	69	53	-1.921	-0.4142	0.771684	0.881631
HM266	Algeria	Yes		Yes	82	51	42.94	18.5	24.44	0.832492	0.586957	4	36.23	2.88	140	96	32	6820	309	14	294	69	231	232	59	691	113	0.60206	62	313	31	1.57978	2.47276	46	15	25	1337	25	29	38	34	20	25	72	58	-0.6329	-0.431	0.859625	0.722635
HM267	Algeria	Yes		Yes	95.67	72.67	12.86	9.87	2.99	0.636405	0.333367	4	35.5167	-0.183333	169	74	31	5566	297	59	238	111	241	245	103	432	72	0.30103	65	205	14	1.30103	2.27875	45	16	22	1378	19	27	30	43	17	18	78	64	0.1971	0.1073	0.834065	1.2314
HM268	Algeria	Yes			100	80	13.34	10.48	2.86	0.214393	0.2	4	35.1833	-0.633333	157	92	35	5600	302	44	258	97	230	233	90	440	69	0.477121	60	191	19	1.36173	2.27184	42	16	20	1455	16	25	32	44	7	9	80	66	0.5872	-0.6673	0.876799	1.00021
HM270	Portugal		Yes	Yes	59	34	71.38	39.44	31.94	0.597816	0.775	3	37.2167	-7.43333	176	88	40	4598	297	77	220	128	233	237	119	482	75	0.30103	65	219	14	1.32222	2.30535	48	16	24	1272	26	28	31	42	7	39	71	62	-0.0575	1.4408	0.477127	0.742338
HM271	Morocco	Yes	Yes	Yes	87.33	64.67	38.52	27.48	11.04	0.738185	0.428571	3	35.48	-6.03	178	103	47	3945	290	74	216	127	226	227	127	673	127	0	78	343	11	1.25527	2.53656	46	16	22	1318	22	25	26	50	8	30	70	59	0.3248	2.0517	0.382106	1.31262
HM273	Tunisia	Yes			92	52	36.17	49.45	-13.27	0	0.434783	1	33.2156	10.9148	201	115	38	6280	359	63	296	145	276	279	118	168	26	0	66	72	2	1.11394	1.81291	39	14	12	1519	15	15	13	73	2	4	81	71	2.5243	-1.0621	0.625	0.839431
HM275	Morocco		Yes		76	70	11.86	16.77	-4.9		0.0789474	4	33.67	-5.04	121	141	41	6340	316	-26	342	86	207	208	45	688	91	0.90309	51	251	42	1.66276	2.37291	46	17	22	1297	20	23	36	43	21	29	66	55	-1.069	-0.6822	0.709546	0.728626
HM276	Algeria	Yes			78	34	33.21	12.95	20.26	0.610057	0.564103	4	34.7833	-1.35	129	118	38	6464	307	0	307	61	215	219	55	629	87	1	52	246	43	1.68124	2.37658	47	18	23	1279	23	23	37	40	24	25	72	56	-1.1494	-0.7098	0.864198	0.863931
HM277	Algeria	Yes		Yes	89.45	62.56	33.41	21.85	11.56	0.534809	0.605213	4	34.85	0.15	162	95	32	6717	325	36	289	92	252	253	83	339	45	0.69897	44	124	28	1.51851	2.06446	42	17	19	1428	15	21	33	46	12	10	79	72	0.2791	-1.6469	0.925358	0.605927
HM279	Morocco	Yes			92	50	23.77	15.09	8.68	0.365166	0.456522	3	34.5	-6.35	193	108	42	4910	329	77	252	142	255	259	132	566	114	0	77	285	8	1.04139	2.41497	45	14	25	1407	25	36	32	33	5	14	75	59	1.1748	1.1696	0.654405	1.74787
HM289	Greece				64.5	53.39	45.48	40.02	5.46	0.730817	0.571429	2	35.25	24.75	93	74	33	5555	216	-7	223	26	165	165	25	1028	212	0.90309	79	539	35	1.5563	2.68753	49	15	26	1248	28	28	35	37	19	60	66	56	-2.068	1.4156	0.550699	1.18199
HM291	Morocco	Yes	Yes	Yes	86	66	29.1	22.6	6.5	0.661103	0.266667	4	31.1375	-7.91977	117	157	45	6160	306	-40	346	66	197	199	41	563	77	0.69897	56	213	27	1.51851	2.3075	46	17	22	1321	22	23	34	44	27	22	74	63	-0.7493	-0.7767	0.689111	0.570055
HM292	France	Yes		Yes	60.29	14	78.49	33.05	45.44	0.298892	0.847826	2	42.7667	2.7	146	88	34	5685	283	31	252	114	220	220	75	643	85	1.43136	25	204	111	2.04922	2.20683	47	18	23	1297	20	23	38	38	18	24	72	59	-1.4092	-0.5991	1.14693	1.23299
HM294	Algeria	Yes	Yes		82.34	44	43.5	15.05	28.45	0.749611	0.630783	3	36.75	3.05	172	80	36	4968	295	73	222	124	234	240	113	724	125	0.60206	64	336	25	1.66276	2.48144	45	15	22	1372	22	29	28	44	12	21	74	61	0.0448	0.8424	0.800356	1.86605
HM297	Algeria	Yes		Yes	68	50.67	51.86	39.14	12.72	0.825939	0.782609	3	36.42	7.79	166	124	41	6004	335	36	299	99	244	245	93	629	93	0.69897	54	260	39	1.66276	2.41497	47	15	25	1299	26	29	34	37	16	31	69	54	-0.3313	0.0826	0.775946	0.860534
HM298	Algeria	Yes	Yes	Yes	82	55.62	24.99	19.65	5.35	0.77534	0.847826	4	36.3667	2.46667	180	81	32	6025	321	68	253	119	259	263	109	661	110	0.477121	62	304	24	1.5563	2.45179	44	14	25	1420	24	33	35	33	13	14	78	63	0.4609	-0.0475	0.82253	0.944568
HM299	Morocco	Yes	Yes	Yes	79.56	63.33	31.66	15.47	16.18	0.887156	0.877551	4	33.82	-6.08	176	132	44	5573	344	48	296	118	247	251	108	553	92	0.30103	68	242	13	1.20412	2.36922	42	14	22	1469	21	27	32	42	9	12	77	60	1.0992	-0.0754	0.541116	1.05598
HM301	Italy	Yes	Yes	Yes	83.33	83.33	23.86	23.93	-0.07	0.820467	0.375	2	37.9167	13.95	135	64	27	5976	267	36	231	110	214	214	66	518	74	1	51	211	36	1.81954	2.22531	49	17	25	1221	25	26	36	38	19	34	66	51	-1.5382	0.2414	0.498188	1.06102
HM303	Morocco	Yes	Yes	Yes	98	68	19.55	20.86	-1.31	0.0627996	0.306122	4	32.04	-8.49	182	122	43	5308	334	52	282	125	249	252	115	300	45	0.30103	63	123	8	1.04139	2.08991	41	13	22	1499	19	30	28	41	6	8	78	65	1.6245	-0.3453	0.580205	1.23886
HM304	Morocco	Yes			92	80	30.88	22.99	7.88	0.61708	0.229167	4	33.1667	-5.56667	147	149	44	6130	336	2	334	82	228	229	72	717	109	0.778151	60	284	32	1.5563	2.44248	43	16	22	1422	20	25	35	40	13	12	78	69	0.1669	-0.9322	0.774258	0.81796
HM305	Morocco	Yes		Yes	90	76	25.13	23.76	1.37	0.22123	0.291667	4	34.23	-3.55	180	117	38	6279	348	42	306	135	262	265	104	298	44	0.60206	52	117	17	1.34242	2.02119	39	16	17	1523	12	21	29	51	7	7	80	74	1.2773	-1.5323	0.796414	0.700254
HM306	Portugal	Yes		Yes	70	48	45.23	30.69	14.54	0.812878	0.755556	3	38.4833	-8.98333	171	85	42	4057	286	85	201	129	221	225	121	645	97	0.60206	64	289	26	1.47712	2.4456	49	17	24	1215	27	24	32	44	15	37	66	56	-0.6848	1.9528	0.749633	1.19949
HM308	Morocco	Yes	Yes	Yes	86	86	21.07	25.86	-4.79	0.772821	0.170213	3	33.75	-6.65	174	124	46	4937	321	52	269	123	236	240	113	490	86	0	73	218	7	1.04139	2.33846	44	15	23	1379	22	28	28	44	14	22	71	59	0.7084	0.9864	0.770869	1.94326
HM309	Morocco	Yes		Yes	85	66.58	39	28.62	10.37	0.571171	0.313478	3	33.56	-7.1	174	127	49	4543	312	54	258	118	231	235	118	441	82	0.30103	74	208	6	1.07918	2.32015	42	12	25	1478	26	38	30	33	9	15	76	61	1.2792	0.8571	0.773152	2.25821
HM310	Tunisia	Yes		Yes	79.33	63.33	32.49	21.73	10.77	0.671078	0.590909	4	35.854	9.15209	141	129	38	6916	336	2	334	56	232	232	56	534	63	1.11394	36	185	59	1.77815	2.26951	44	16	22	1398	17	26	35	39	15	14	77	65	-0.2873	-1.9728	0.84117	0.68789
HM314	Greece	Yes	Yes	Yes	78	55.33	36.01	30.84	5.17	0.799934	0.673469	3	38	23.7333	180	86	32	6522	330	62	268	118	266	266	102	404	69	0.778151	65	181	19	1.30103	2.22531	45	16	23	1382	24	25	34	41	16	15	78	67	0.2572	-0.4322	0.745135	1.15
HM315	France	Yes	Yes	Yes	92	72	32.69	15.7	16.99	0.692471	0.446809	2	43.55	7	137	89	37	5229	261	23	238	111	203	204	72	860	123	1.27875	39	330	103	2.10721	2.40483	47	17	23	1303	20	27	37	35	19	25	74	64	-1.3433	-0.0222	1.59611	1.1276
[truncated: 2 more columns]

## Sheet: Table 2S
Basic descriptive statistics of 23 bioclimatic variables and 10 soil variables of sites of accessions origin. SD = standard deviation, CV = variation coefficientAssociations of environmental gradients with dormancy traits of Medicago accessions
Variables	Count	Mean	Median	SD	CV	Minimum	Maximum	Range
bio_1	178	162.7	166	20.4	0.125	93	219	126
bio_2	178	103	100	22.5	0.218	59	166	107
bio_3	178	38.2	38	4.6	0.121	27	50	23
bio_4	178	5648.1	5674	845.9	0.15	2473	7393	4920
bio_5	178	309.5	310.5	28.9	0.093	216	368	152
bio_6	178	44.5	47	26.6	0.599	-40	115	155
bio_7	178	265	261.5	42.3	0.16	128	346	218
bio_8	178	110.9	113.5	28	0.253	26	212	186
bio_9	178	234.1	234	21.3	0.091	99	286	187
bio_10	178	237.2	237	18.9	0.08	165	288	123
bio_11	178	93.7	94.5	25	0.266	25	145	120
bio_12	178	542.4	543.5	160.8	0.297	154	1028	874
bio_13	178	86.8	84	30.5	0.352	25	230	205
bio_14	178	5.9	4	6.6	1.123	0	37	37
bio_15	178	60.2	60	19.5	0.325	25	110	85
bio_16	178	236.3	232.5	80.2	0.339	68	590	522
bio_17	178	33.2	26	28.9	0.87	0	147	147
bio_18	178	40.1	31.5	32	0.797	0	170	170
bio_19	178	218.9	215.5	77.4	0.354	63	590	527
AWCtS	178	44.8	44	2.4	0.053	39	52	13
AWCh1	178	15.8	16	1.3	0.084	12	18	6
WWP	178	22.5	23	2.5	0.113	8	27	19
BLDFIE	178	1365.6	1377.5	79.6	0.058	1120	1523	403
CECSOL	178	21.3	22	3.8	0.18	10	31	21
CLYPPT	178	26.1	26	4.5	0.172	11	38	27
SLTPPT	178	33.9	35	4.9	0.144	4	46	42
SNDPPT	178	40.5	40	7.7	0.189	25	85	60
CRFVOL	178	13.5	14	5.4	0.402	0	29	29
ORCDRC	178	20.9	19	11.5	0.551	3	80	77
pH1	178	74.1	75	4.8	0.064	61	82	21
IV bio1	178	0.77	0.78	0.2	25.92	0.33	1.6	1.27
IV bio5	178	1.01	0.94	0.32	31.78	0.57	2.26	1.69
IV bio10	178	0.98	0.98	0.2	20.22	0.63	1.76	1.13
IV bio12	178	0.96	0.92	0.28	29.68	0.46	2.03	1.57

## Sheet: Table 3S
Classification of 176 M. truncatula accessions (number of HapMap plus country) in four cluster based on environmental and climatic condition, using Ward’s minimum-variance linkage of Euclidean distance.
Environmental variables		K1		K2		K3		K4		Anova
		Mean	SD	Mean	SD	Mean	SD	Mean	SD	p-value
bio1	Annual Mean Temperature	189.2	15.2	142.62	12.93	173.98	7.83	158.94	18.05	**
bio2	Mean Diurnal Range	113.05	13.47	84.59	12.38	90.05	15.88	116.65	20.99	**
bio3	Isothermality	42.85	2.25	34.05	2.41	39.27	4.91	38.47	4.15	**
bio4	Temperature Seasonality	5461.8	796.39	5616.81	498.99	4796.45	845.88	6198.06	499.16	**
bio5	Max Temperature of Warmest Month	323.65	21.96	276.95	19.1	298.05	20.6	327.92	20.47	**
bio6	Min Temperature of Coldest Month	62.95	20.78	33.19	15.48	71.05	15.56	30.03	22.88	**
bio7	Temperature Annual Range	260.7	33.46	243.86	24.5	227.05	32.89	297.87	29.09	**
bio8	Mean Temperature of Wettest Quarter	120.1	22.89	110.57	26.5	126.5	13.33	99.66	31.18	**
bio9	Mean Temperature of Driest Quarter	253.55	14	211.08	23.47	234.34	14.77	240	15.32	**
bio10	Mean Temperature of Warmest Quarter	255.65	14.64	216.51	14.29	237.82	13.94	242.03	15.76	**
bio11	Mean Temperature of Coldest Quarter	117.95	21.04	74.35	14.47	115.68	12.25	84.05	21.09	**
bio12	Annual Precipitation	350.8	125.72	678.89	117.42	568.75	149.39	511.6	130.54	**
bio13	Precipitation of Wettest Month	84.65	35.71	99.43	29.06	96.09	28.41	75.97	27.37	**
log_bio14	Precipitation of Driest Month	0.03	0.09	1.16	0.23	0.44	0.29	0.7	0.25	**
bio15	Precipitation Seasonality	96.7	11.83	43.11	16.38	68.2	6.73	54.27	11.61	**
bio16	Precipitation of Wettest Quarter	219.75	91.08	266.62	77.17	265.23	74.72	209.39	71.95	**
bio17	Precipitation of Driest Quarter	1.6	2.01	75.62	30	18.41	9.57	29.47	13.53	**
log_bio18	Precipitation of Warmest Quarter	0.61	0.32	1.92	0.19	1.36	0.24	1.52	0.18	**
log_bio19	Precipitation of Coldest Quarter	2.28	0.21	2.33	0.13	2.38	0.14	2.28	0.16	**
IV bio1	Index of variability (Annual Mean Temperature)	0.57	0.18	0.9	0.24	0.65	0.15	0.82	0.13	**
IV bio5	Index of variability (Max Temperature of Warmest Month)	0.91	0.23	1.11	0.23	1.25	0.41	0.86	0.2	**
IV bio10	Index of variability (Mean Temperature of Warmest Quarter)	0.81	0.13	0.98	0.18	1.03	0.28	0.99	0.13	**
IV bio12	Index of variability (Annual Mean of Specific Humidity)	0.62	0.1	0.82	0.11	0.89	0.18	1.16	0.28	**
AWCtS	available soil water capacity	43.1	2.07	47.49	1.98	45.14	2.1	43.75	1.46	**
AWCh1	available soil water capacity for depth 5 cm	14.8	1.36	17.24	0.76	15.86	1.09	15.44	1.14	**
WWP	available soil water capacity until wilting point for depth 0,05 m	21.3	5.39	23.24	1.95	22.43	1.84	22.44	1.85	○
BLDFIE	bulk density at depht 0,05m	1424.75	54.64	1269.3	62.22	1350.68	67.38	1405.05	49.65	**
CECSOL	cation exchange of soil at depht 0,05m	22.95	5.45	22.03	3.38	21.98	2.79	20.14	3.8	**
CLYPPT	clay content at depht 0,05m	26.05	7.16	23.76	3.59	25.64	4.16	27.4	3.71	**
SLTPPT	silt content at depht 0,05m	31.2	10.27	35.81	3.48	31.89	3.41	34.73	3.21	**
SNDPPT	sand content at depht 0,05m	43.15	16.71	40.7	6.11	42.91	5.18	38.39	4.91	**
CRFVOL	coarse fragments	9.3	6.92	17.16	4.11	13.11	3.83	13.05	5.38	**
ORCDRC	soil organic carbon content (fine earth fraction) at depth 0.05 m	13.2	6.14	34.59	15.12	21.8	8.06	15.78	4.51	**
pH1	soil pH in H2O at depht 0,05m	78.9	2.55	69.54	4.34	71.91	4.15	76.26	2.94	**

## Sheet: Table 4S
Pearson coefficients\probabilities between dormancy traits and bioclimatic variables.
	FPYD25	FPYD35	AUC35	AUC25	AUC35-25	PIFPYD	PIAUC	IV bio1	IV bio5	IV bio10	IV bio12
FPYD25		0	0	0	6.6e-05	3.4e-05	0.00018	0.08	0.06	0.01	0.51
FPYD35	0.69		3.9e-09	0	0	0	0.0023	0.2	0.02	0.02	0.62
AUC35	-0.71	-0.43		0	0.11	0.51	5e-11	0.01	0.09	0.01	0.21
AUC25	-0.74	-0.74	0.71		0	3.4e-07	4.6e-07	0.14	0.07	0.01	0.47
AUC35-25	-0.3	-0.54	-0.12	0.61		1.1e-07	0.59	0.4	0.74	0.64	0.77
PIFPYD	-0.31	-0.64	0.05	0.37	0.38		6.1e-07	0.06	0.07	0.03	0.49
PIAUC	0.28	0.23	-0.48	-0.37	-0.04	0.37		0.74	0.52	0.9	0.45
IV bio1	0.13	0.1	-0.19	-0.11	0.06	-0.14	-0.03		0.68	3.5e-05	0.01
IV bio5	0.14	0.18	-0.13	-0.14	-0.02	-0.14	0.05	0.03		1.1e-12	0.0016
IV bio10	0.19	0.18	-0.19	-0.19	-0.04	-0.16	0.01	0.3	0.5		0.11
IV bio12	0.05	0.04	-0.1	-0.05	0.02	-0.05	-0.06	0.19	-0.23	0.12

## Sheet: Table 5S
Regression coefficient (r2) between environmental variables and plasticity index by macroecological and genetic clusters of Gentzbittel et al. (2019)
Variable		Cluster ENV (PIFPYD)	Cluster DNA (PIFPYD)
Annual Mean Temperature	bio_1	0.7965	0.5257
Mean Diurnal Range (Mean of monthly (max temp - min temp))	bio_2	0.6222	0.3334
Isothermality (BIO2/BIO7) (* 100)	bio_3	0.9204	0.5369
Temperature Seasonality (standard deviation *100)	bio_4	0.001278	0.01682
Max Temperature of Warmest Month	bio_5	0.6906	0.42
Min Temperature of Coldest Month	bio_6	0.2085	0.05785
Temperature Annual Range (BIO5-BIO6)	bio_7	0.1146	0.1291
Mean Temperature of Wettest Quarter	bio_8	0.04278	0.01892
Mean Temperature of Driest Quarter	bio_9	0.9345	0.4788
Mean Temperature of Warmest Quarter	bio_10	0.9437	0.6677
Mean Temperature of Coldest Quarter	bio_11	0.4923	0.2599
Annual Precipitation	bio_12	0.999	0.4876
Precipitation of Wettest Month	bio_13	0.3936	0.2807
Precipitation of Driest Month	log_bio_14	0.8555	0.3526
Precipitation Seasonality (Coefficient of Variation)	bio_15	0.8423	0.2064
Precipitation of Wettest Quarter	bio_16	0.5257	0.317
Precipitation of Driest Quarter	bio_17	0.796	0.4271
Precipitation of Warmest Quarter	log_bio_18	0.9266	0.2746
Precipitation of Coldest Quarter	log_bio_19	0.3249	0.2126
available soil water capacity	AWCtS	0.8549	0.6672
available soil water capacity for depth 5 cm	AWCh1	0.9074	0.4733
available soil water capacity until wilting point for depth 0,05 m	WWP	0.9784	0.2973
bulk density at depht 0,05m	BLDFIE	0.8432	0.6935
cation exchange of soil at depht 0,05m	CECSOL	0.08652	0.1578
clay content at depht 0,05m	CLYPPT	0.3821	0.2591
silt content at depht 0,05m	SLTPPT	0.5758	0.2277
sand content at depht 0,05m	SNDPPT	0.129	0.008549
coarse fragments	CRFVOL	0.9664	0.3112
soil organic carbon content (fine earth fraction) at depth 0.05 m	ORCDRC	0.8232	0.7672
soil pH in H2O at depht 0,05m	pH1	0.9106	0.6865
Index of variability (Annual Mean Temperature)	IV bio1	0.6581	0.06318
Index of variability (Max Temperature of Warmest Month)	IV bio5	0.3399	0.1504
Index of variability (Mean Temperature of Warmest Quarter)	IV bio10	0.629	0.3179
Index of variability (Annual Mean of Specific Humidity)	IV bio12	0.1364	0.05051
	regression + (p<0.05)
	regression - (p<0.05)

## Sheet: Table S6
Table S6: Complete list of QTN identified by GWA studies for each dormancy trait. QTNs and corresponding chromosome locations and p-values from the association test were assigned to the closest gene ID within +/- 10 kb genomic interval and corresponding annotations (Mtv5 annotations, Mtv4 annotations, gene description, Gene ontology annoation and generic names).
Traits	Chrom	Position of QTN	P-value	Candidate gene ID within +/- 10kb interval (Mtv5)	Gene ID v4	Description	GO Names list	Enzyme Names list	NAME
AUC_25
	1	28974819	3.06878e-11	MtrunA17Chr1g0177361	Medtr1g105090	peroxiredoxin family	F:peroxidase activity; P:cellular oxidant detoxification; P:oxidation-reduction process; F:peroxiredoxin activity; P:hydrogen peroxide catabolic process	Peroxiredoxin; Peroxidase	redox.peroxiredoxin.BAS1
				MtrunA17Chr1g0177421	Medtr1g057150	double Clp-N motif P-loop nucleoside triphosphate hydrolase superfamily	P:protein metabolic process; F:hydrolase activity	NA	stress.abiotic.heat
	2	27446564	4.74074e-14	MtrunA17Chr2g0306221	Medtr0077s0010	hypothetical protein MTR_0077s0010	C:membrane; C:integral component of membrane	NA	not assigned.unknown
				MtrunA17Chr2g0306311	Medtr1g053320	glucan endo-1,3-beta-glucosidase 8-like	P:carbohydrate metabolic process; C:integral component of membrane; F:hydrolase activity, hydrolyzing O-glycosyl compounds; F:protein histidine kinase activity; C:anchored component of plasma membrane; F:polysaccharide binding; P:peptidyl-histidine phosphorylation	Histidine kinase	misc.beta 1,3 glucan hydrolases.glucan endo-1,3-beta-glucosidase
	2	10895258	5.5986e-09	MtrunA17Chr2g0291751	Medtr2g028980	peroxidase family	F:peroxidase activity; P:response to oxidative stress; F:metal ion binding; P:cellular oxidant detoxification; P:oxidation-reduction process; C:extracellular region; F:heme binding; P:hydrogen peroxide catabolic process	Peroxidase	misc.peroxidases
				MtrunA17Chr2g0291841	Medtr2g029170	polygalacturonase-like	P:carbohydrate metabolic process; F:polygalacturonase activity; P:cell wall organization; C:extracellular region; F:galacturan 1,4-alpha-galacturonidase activity	Galacturan 1,4-alpha-galacturonidase; Polygalacturonase	cell wall.degradation.pectate lyases and polygalacturonases
	3	13657396	2.64097e-10	MtrunA17Chr3g0092291	NA	LRR and NB-ARC domain disease resistance	C:membrane; C:integral component of membrane; F:ADP binding; P:defense response	NA	stress.biotic.PR-proteins
				MtrunA17Chr3g0092301	Medtr3g037690	G-type lectin S-receptor-like serine threonine- kinase At4g27290 isoform X1	F:ATP binding; F:protein serine/threonine kinase activity; P:protein phosphorylation	Transferring phosphorus-containing groups	signalling.receptor kinases.S-locus glycoprotein like
				MtrunA17Chr3g0092341	Medtr3g037720	probable arabinosyltransferase ARAD1	F:glucuronosyl-N-acetylglucosaminyl-proteoglycan 4-alpha-N-acetylglucosaminyltransferase activity; C:integral component of membrane	Glucuronosyl-N-acetylglucosaminyl-proteoglycan 4-alpha-N-	misc.UDP glucosyl and glucoronyl transferases
	3	13657396	2.64097e-10
	4	7625048	1.18829e-13	MtrunA17Chr4g0009681	Medtr4g021510	1-O-acylglucose:anthocyanin acyltransferase	P:secondary metabolic process; F:transferase activity, transferring acyl groups other than amino-acyl groups; C:integral component of membrane; F:serine-type carboxypeptidase activity; P:proteolysis involved in cellular protein catabolic process	Acting on peptide bonds (peptidases)	protein.degradation.serine protease
				MtrunA17Chr4g0009781	Medtr4g021690	NBS-LRR type disease resistance	F:ADP binding; P:defense response	NA	stress.biotic.PR-proteins
				MtrunA17Chr4g0009801	Medtr4g021715	Mitochondrial import inner membrane translocase subunit Tim9	F:metal ion binding; P:chaperone-mediated protein transport; C:mitochondrial intermembrane space protein transporter complex; F:protein transporter activity; P:protein import into mitochondrial inner membrane; C:mitochondrial inner membrane protein insertion complex	NA	protein.targeting.mitochondria
	4	47968333	6.24375e-13	MtrunA17Chr4g0054101	Medtr4g097110	glycosyl hydrolase family 43	P:carbohydrate metabolic process; C:integral component of membrane; F:hydrolase activity, hydrolyzing O-glycosyl compounds	NA	not assigned.no ontology
				MtrunA17Chr4g0054151	Medtr4g097170	Histone	C:nucleus; P:protein targeting; F:protein heterodimerization activity; F:nucleosomal DNA binding; C:integral component of membrane; C:nucleosome; P:glucose catabolic process; P:nucleosome assembly	NA	DNA.synthesis/chromatin structure.histone.core.H3
				MtrunA17Chr4g0054201	NA	galactomannan galactosyltransferase 1-like	F:transferase activity, transferring glycosyl groups; C:integral component of membrane; C:Golgi membrane; P:cell wall organization	NA	misc.UDP glucosyl and glucoronyl transferases
	5	12206749	1.08205e-09	MtrunA17Chr5g0410531	Medtr5g028850	transcription factor HBP-1a	F:transcription factor activity, sequence-specific DNA binding; P:regulation of transcription, DNA-templated; F:sequence-specific DNA binding	NA	RNA.regulation of transcription.bZIP transcription factor family
				MtrunA17Chr5g0410621	Medtr5g029100	probable xyloglucan endotransglucosylase hydrolase 30	C:cell wall; C:apoplast; C:integral component of membrane; P:cell wall organization; F:hydrolase activity, hydrolyzing O-glycosyl compounds; F:xyloglucan:xyloglucosyl transferase activity; P:xyloglucan metabolic process; P:cell wall biogenesis	Xyloglucan:xyloglucosyl transferase	cell wall.modification
				MtrunA17Chr5g0410641	Medtr5g029190	cellulose synthase D3	C:integral component of membrane; F:cellulose synthase (UDP-forming) activity; P:cellulose biosynthetic process; P:cell wall organization; F:1,4-beta-D-xylan synthase activity	Cellulose synthase (UDP-forming); 1,4-beta-D-xylan synthase	cell wall.cellulose synthesis.cellulose synthase
	6	28332981	4.21119e-10	MtrunA17Chr6g0474391	Medtr6g464620	gibberellin 20-oxidase	F:gibberellin-44 dioxygenase activity; P:unidimensional cell growth; F:iron ion binding; P:flower development; F:gibberellin 3-beta-dioxygenase activity; F:gibberellin 20-oxidase activity; P:gibberellin biosynthetic process; P:oxidation-reduction process; P:gibberellic acid mediated signaling pathway; P:response to light stimulus	Gibberellin 3-beta-dioxygenase; Gibberellin-44 dioxygenase	hormone metabolism.gibberelin.synthesis-degradation.GA20 oxidase
				MtrunA17Chr6g0474491	Medtr6g464280	carboxylesterase 1-like	P:metabolic process; F:hydrolase activity	NA	not assigned.no ontology
	7	33434289	1.45858e-12	MtrunA17Chr7g0244181	Medtr7g071790	wound-induced 1-like	NA	NA	signalling.receptor kinases.misc
				MtrunA17Chr7g0244231	Medtr7g071940	disease resistance RGA4	F:ADP binding; P:defense response	NA	stress.biotic.PR-proteins
				MtrunA17Chr7g0244341	Medtr7g072170	LURP-one-related 10-like	C:integral component of membrane; P:defense response	NA	not assigned.unknown
	7	47312647	1.61791e-09	MtrunA17Chr7g0263471	Medtr7g100430	ankyrin repeat-containing At3g12360-like	C:nucleus; P:signal transduction; C:integral component of membrane; C:plasma membrane	NA	cell.organisation
				MtrunA17Chr7g0263531	Medtr7g100510	WRKY transcription factor 44	F:transcription factor activity, sequence-specific DNA binding; P:regulation of transcription, DNA-templated; P:seed coat development; F:sequence-specific DNA binding	NA	RNA.regulation of transcription.WRKY domain transcription factor family
				MtrunA17Chr7g026358
	8	48706047	1.32436e-09	MtrunA17Chr8g0391901	Medtr8g105590	LOV domain-containing	P:regulation of transcription, DNA-templated; P:circadian rhythm; P:response to blue light; P:positive regulation of flower development; F:core promoter binding	NA	protein.degradation.ubiquitin.E3.SCF.FBOX
				MtrunA17Chr8g0391921	Medtr8g105630	phospholipid hydroperoxide glutathione peroxidase	C:trans-Golgi network; P:abscisic acid-activated signaling pathway; C:endosome; F:glutathione peroxidase activity; C:integral component of membrane; P:cellular oxidant detoxification; P:oxidation-reduction process; P:response to hydrogen peroxide; P:cellular response to water deprivation	Glutathione peroxidase	redox.ascorbate and glutathione.glutathione
AUC_35
	1	53608401	1.53e-08	MtrunA17Chr1g0209681	Medtr1g110490	membrane-bound O-acyltransferase isoform X1	F:transferase activity, transferring acyl groups; C:integral component of membrane	NA	mitochondrial electron transport / ATP synthesis.cytochrome c oxidase
				MtrunA17Chr1g0209741	Medtr1g110670	caffeoylshikimate esterase-like	F:acylglycerol lipase activity; C:membrane; P:lipid metabolic process	Acylglycerol lipase	lipid metabolism.lipid degradation.lysophospholipases
	1	50761951	4.23e-08	MtrunA17Chr1g0205541	Medtr1g104550	primary amine oxidase	P:amine metabolic process; F:copper ion binding; F:quinone binding; F:primary amine oxidase activity; C:cell wall; P:oxidation-reduction process	Primary-amine oxidase	misc.oxidases - copper, flavone etc
				MtrunA17Chr1g0205551	NA	G-type lectin S-receptor-like serine threonine- kinase RLK1	F:protein kinase activity; F:protein serine/threonine kinase activity; P:protein phosphorylation; C:plasma membrane; F:nucleotide binding; F:ATP binding; P:recognition of pollen; C:membrane; C:integral component of membrane; P:phosphorylation; F:transferase activity; F:carbohydrate binding; F:kinase activity	NA	not assigned.unknown
	2	24989522	2.34e-08
	2	41997114	2.35e-08	MtrunA17Chr2g0320751	Medtr2g084630	SWI SNF-related matrix-associated actin-dependent regulator of chromatin subfamily A member 3-like 2	F:nucleic acid binding; F:ATP binding; P:DNA mediated transformation; F:zinc ion binding; F:helicase activity; P:double-strand break repair via synthesis-dependent strand annealing; F:transferase activity	NA	RNA.regulation of transcription.Chromatin Remodeling Factors
				MtrunA17Chr2g0320801	Medtr2g084715	splicing factor U2af small subunit B-like	F:nucleotide binding; C:U2AF; F:RNA binding; F:metal ion binding; P:mRNA splicing, via spliceosome	NA	RNA.processing.splicing
	2	2795137	8.13e-08	MtrunA17Chr2g0280911	Medtr2g011480	nitric oxide synthase-interacting	C:nucleus; F:zinc ion binding; C:cytoplasm; P:regulation of nitric-oxide synthase activity	NA	protein.degradation.ubiquitin.E3.RING
	4	53502844	3.62e-08	MtrunA17Chr4g0061271	Medtr4g109300	glycoside hydrolase family 79 amino-terminal domain	P:carbohydrate metabolic process; C:membrane; F:hydrolase activity, acting on glycosyl bonds	NA	not assigned.no ontology
				MtrunA17Chr4g0061371	Medtr4g109450	chaperone 1	F:ATP binding; P:protein metabolic process; C:integral component of membrane	NA	stress.abiotic.heat
				MtrunA17Chr4g0061381	Medtr4g109470	flavonoid 3 -hydroxylase	F:flavonoid 3'-monooxygenase activity; F:iron ion binding; P:secondary metabolite biosynthetic process; C:integral component of membrane; P:oxidation-reduction process; F:heme binding	Flavonoid 3'-monooxygenase	secondary metabolism.flavonoids.dihydroflavonols.flavonoid 3-monooxygenase
	5	26234249	7.37e-08	MtrunA17Chr5g0424281	Medtr5g459350	oxysterol-binding -related 1C-like isoform X1	NA	NA	cell.vesicle transport
				MtrunA17Chr5g0424301	Medtr5g459450	phosphatidylinositol 4-phosphate 5-kinase 1-like	F:1-phosphatidylinositol-4-phosphate 5-kinase activity; P:phosphatidylinositol phosphorylation	1-phosphatidylinositol-4-phosphate 5-kinase	signalling.phosphinositides.phosphatidylinositol-4-phosphate 5-kinase
	7	23565356	7.02e-08	MtrunA17Chr7g0233091	Medtr7g451040	receptor like kinase	F:ATP binding; P:peptidyl-tyrosine phosphorylation; F:transmembrane receptor protein tyrosine kinase activity; F:protein serine/threonine kinase activity; C:plasma membrane	Receptor protein-tyrosine kinase; Transferring phosphorus-containing groups	signalling.receptor kinases.legume-lectin
				MtrunA17Chr7g0233141	Medtr7g451160	Cytochrome cd1-nitrite reductase- C-terminal haem d1	NA	NA	not assigned.unknown
	8	11664875	5.68e-08	MtrunA17Chr8g0349091	Medtr8g031100	AT-hook motif nuclear-localized 9-like	F:DNA binding; C:integral component of membrane	NA	DNA.unspecified
				MtrunA17Chr8g0349101	Medtr8g031120	Ripening related family	NA	NA	not assigned.unknown
AUC_35-25
	1	49585766	1.36218e-07	MtrunA17Chr1g0203911	Medtr1g101710	callose synthase	F:1,3-beta-D-glucan synthase activity; F:transferase activity, transferring glycosyl groups; P:(1->3)-beta-D-glucan biosynthetic process; C:membrane; C:integral component of membrane; F:transferase activity; C:1,3-beta-D-glucan synthase complex	NA	minor CHO metabolism.callose
				MtrunA17Chr1g020396
				MtrunA17Chr1g0204011	Medtr1g101830	peroxidase 66	F:peroxidase activity; P:response to oxidative stress; F:metal ion binding; P:cellular oxidant detoxification; P:plant-type cell wall organization; P:oxidation-reduction process; C:extracellular region; C:plant-type cell wall; F:heme binding; P:hydrogen peroxide catabolic process	Peroxidase	misc.peroxidases
	1	51165641	3.09232e-07	MtrunA17Chr1g0206051	Medtr1g105470	probable dolichyl-diphosphooligosaccharide-- glycosyltransferase subunit 3B	C:integral component of membrane	NA	transport.sugars
				MtrunA17Chr1g0206061	Medtr1g105480	thiamine thiazole synthase chloroplastic-like	C:chloroplast stroma; F:oxidoreductase activity; F:metal ion binding; C:cytosol; P:oxidation-reduction process; P:thiazole biosynthetic process; P:response to stress; P:thiamine biosynthetic process	NA	Co-factor and vitamine metabolism.thiamine
				MtrunA17Chr1g0206081	Medtr1g105495	probable xyloglucan endotransglucosylase hydrolase 8	C:cell wall; C:apoplast; P:cell wall organization; F:hydrolase activity, hydrolyzing O-glycosyl compounds; F:xyloglucan:xyloglucosyl transferase activity; P:xyloglucan metabolic process; P:cell wall biogenesis	Xyloglucan:xyloglucosyl transferase	cell wall.modification
	3	7279534	1.61325e-11	MtrunA17Chr3g0085851	Medtr3g023150	glycosyltransferase-like KOBITO 1	P:plant-type cell wall modification involved in multidimensional cell growth; P:plasmodesma organization; C:plant-type cell wall; P:response to light stimulus; C:plasma membrane; C:trans-Golgi network; P:response to glucose; P:unidimensional cell growth; C:endosome; P:response to abscisic acid; P:regulation of plant-type cell wall cellulose biosynthetic process; C:integral component of membrane; …	NA	hormone metabolism.abscisic acid.signal transduction
				MtrunA17Chr3g0085891	Medtr3g023230	DNA-directed RNA polymerase III subunit Rpc31	F:DNA-directed RNA polymerase activity; P:RNA biosynthetic process	DNA-directed RNA polymerase	not assigned.unknown
	4	910974	2.27119e-22	MtrunA17Chr4g0001321	Medtr4g006940	cinnamoyl- reductase	F:coenzyme binding; F:dihydrokaempferol 4-reductase activity; P:oxidation-reduction process; F:cinnamoyl-CoA reductase activity	Dihydroflavanol 4-reductase; Cinnamoyl-CoA reductase	secondary metabolism.phenylpropanoids.lignin biosynthesis.CCR1
				MtrunA17Chr4g0001331	Medtr4g006970	CBL-interacting serine threonine- kinase 5-like	F:ATP binding; P:signal transduction; F:protein serine/threonine kinase activity; P:protein phosphorylation	Transferring phosphorus-containing groups	protein.postranslational modification
				MtrunA17Chr4g0001511	Medtr4g007220	galactoside 2-alpha-L-fucosyltransferase	P:xyloglucan biosynthetic process; P:fucosylation; C:integral component of membrane; C:Golgi apparatus; F:galactoside 2-alpha-L-fucosyltransferase activity; P:plant-type cell wall biogenesis	Galactoside 2-alpha-L-fucosyltransferase	cell wall.cell wall proteins.AGPs.AGP Fucosyltransferase
	4	61245281	2.56462e-07	MtrunA17Chr4g0072091	Medtr4g127670	Peroxidase 16	F:peroxidase activity; P:response to oxidative stress; F:metal ion binding; P:cellular oxidant detoxification; P:oxidation-reduction process; C:extracellular region; F:heme binding; P:hydrogen peroxide catabolic process	Peroxidase	misc.peroxidases
				MtrunA17Chr4g0072191	Medtr4g127800	homogentisate phytyltransferase chloroplastic isoform X1	F:prenyltransferase activity; C:integral component of membrane	Transferring alkyl or aryl groups, other than methyl groups	secondary metabolism.isoprenoids.tocopherol biosynthesis.homogentisate phytyltransferase
	4	25318056	6.16492e-07	MtrunA17Chr4g0024571	Medtr4g048190	aconitate cytoplasmic	P:metabolic process; F:4 iron, 4 sulfur cluster binding; F:aconitate hydratase activity	Aconitate hydratase	TCA / org transformation.TCA.aconitase
				MtrunA17Chr4g0024621	Medtr4g048230	RRP6-like 3 isoform X2	F:nucleotide binding; F:nucleic acid binding; F:3'-5' exonuclease activity; P:nucleic acid phosphodiester bond hydrolysis; C:integral component of membrane; C:intracellular	NA	DNA.unspecified
				MtrunA17Chr4g002463	Medtr4g048320	probable beta-1,3-galactosyltransferase 2	C:integral component of membrane; P:protein glycosylation; F:galactosyltransferase activity; C:Golgi membrane	Glycosyltransferases	protein.glycosylation
	5	33045218	2.40631e-07	MtrunA17Chr5g0432301	Medtr5g074680	orcinol O-methyltransferase	F:O-methyltransferase activity; F:protein dimerization activity; F:S-adenosylmethionine-dependent methyltransferase activity; P:aromatic compound biosynthetic process; P:methylation	Transferring one-carbon groups	misc.O-methyl transferases
				MtrunA17Chr5g0432331	Medtr5g074710	peroxidase family	F:peroxidase activity; P:response to oxidative stress; F:metal ion binding; C:integral component of membrane; P:cellular oxidant detoxification; P:oxidation-reduction process; C:extracellular region; F:heme binding; P:hydrogen peroxide catabolic process	Peroxidase	misc.peroxidases
				MtrunA17Chr5g0432361	Medtr5g074770	peroxidase family	F:peroxidase activity; P:response to oxidative stress; F:metal ion binding; P:cellular oxidant detoxification; P:oxidation-reduction process; F:heme binding	Peroxidase	misc.peroxidases
	7	37155098	1.30071e-28	MtrunA17Chr7g0249241	Medtr7g079860	pentatricopeptide repeat-containing At3g23330	F:zinc ion binding; F:microtubule-severing ATPase activity	Microtubule-severing ATPase	not assigned.no ontology.pentatricopeptide (PPR) repeat-containing protein
				MtrunA17Chr7g0249301	NA	WRKY family transcription factor	F:transcription factor activity, sequence-specific DNA binding; P:regulation of transcription, DNA-templated; F:sequence-specific DNA binding	NA	RNA.regulation of transcription.WRKY domain transcription factor family
				MtrunA17Chr7g0249311	Medtr7g080020	WRKY family transcription factor	F:transcription factor activity, sequence-specific DNA binding; P:regulation of transcription, DNA-templated; F:sequence-specific DNA binding	NA	RNA.regulation of transcription.WRKY domain transcription factor family
	7	14638639	4.42587e-07	MtrunA17Chr7g0228911	Medtr0044s0300	F-box interaction domain	NA	NA	protein.degradation.ubiquitin.E3.SCF.FBOX
				MtrunA17Chr7g0228941	Medtr0117s0040	WRKY DNA-binding	F:transcription factor activity, sequence-specific DNA binding; P:regulation of transcription, DNA-templated; F:sequence-specific DNA binding	NA	RNA.regulation of transcription.WRKY domain transcription factor family
FPYD_25
	1	19837296	1.46529e-08	MtrunA17Chr1g0171041	Medtr1g050362	cytochrome P450 family	F:iron ion binding; F:oxidoreductase activity, acting on paired donors, with incorporation or reduction of molecular oxygen; C:integral component of membrane; P:oxidation-reduction process; F:monooxygenase activity; F:heme binding	NA	misc.cytochrome P450
	1	53608401	3.85387e-08	MtrunA17Chr1g0209661	Medtr1g110460	Transcription factor MYB21	F:DNA binding; F:catalytic activity; P:metabolic process	NA	RNA.regulation of transcription.MYB domain transcription factor family
				MtrunA17Chr1g0209731	Medtr1g110590	adenylate isopentenyltransferase	F:nucleotide binding; F:ATP dimethylallyltransferase activity; P:isopentenyl adenine biosynthetic process; C:mitochondrion; F:tRNA dimethylallyltransferase activity; F:AMP dimethylallyltransferase activity; F:ADP dimethylallyltransferase activity; P:tRNA modification	Transferring alkyl or aryl groups, other than methyl groups; Adenylate dimethylallyltransferase (AMP-dependent); tRNA dimethylallyltransferase	hormone metabolism.cytokinin.synthesis-degradation
				MtrunA17Chr1g0209741	Medtr1g110670	caffeoylshikimate esterase-like	F:acylglycerol lipase activity; C:membrane; P:lipid metabolic process	Acylglycerol lipase	lipid metabolism.lipid degradation.lysophospholipases
	2	41997114	3.17239e-09	MtrunA17Chr2g0320751	Medtr2g084630	SWI SNF-related matrix-associated actin-dependent regulator of chromatin subfamily A member 3-like 2	F:nucleic acid binding; F:ATP binding; P:DNA mediated transformation; F:zinc ion binding; F:helicase activity; P:double-strand break repair via synthesis-dependent strand annealing; F:transferase activity	NA	RNA.regulation of transcription.Chromatin Remodeling Factors
	4	20710537	1.04424e-08	MtrunA17Chr4g0021881	Medtr7g034210	Nodule Cysteine-Rich (NCR) secreted peptide	F:metal ion binding; C:integral component of membrane; P:nodule morphogenesis	NA	not assigned.unknown
	4	53502844	5.21845e-08	MtrunA17Chr4g0061311	Medtr4g109360	UDP-glucose 6-dehydrogenase 1-like	C:nucleus; P:carbohydrate metabolic process; F:NAD binding; P:UDP-glucuronate biosynthetic process; F:UDP-glucose 6-dehydrogenase activity; P:glycosaminoglycan biosynthetic process; C:cytosol; P:oxidation-reduction process	UDP-glucose 6-dehydrogenase	cell wall.precursor synthesis.UDP-Glc dehydrogenase (UGD)
				MtrunA17Chr4g0061351	Medtr4g109420	dentin sialophospho	NA	NA	not assigned.no ontology
				MtrunA17Chr4g0061381	Medtr4g109470	flavonoid 3 -hydroxylase	F:flavonoid 3'-monooxygenase activity; F:iron ion binding; P:secondary metabolite biosynthetic process; C:integral component of membrane; P:oxidation-reduction process; F:heme binding	Flavonoid 3'-monooxygenase	secondary metabolism.flavonoids.dihydroflavonols.flavonoid 3-monooxygenase
	5	30179031	9.66606e-09	MtrunA17Chr5g0428471	Medtr5g068100	methylesterase 17	F:methyl indole-3-acetate esterase activity; P:indoleacetic acid conjugate metabolic process; P:shoot system development; F:pheophoridase activity	Acting on ester bonds; Pheophorbidase	hormone metabolism.auxin
				MtrunA17Chr5g0428521	Medtr5g068190	cysteine-rich receptor-kinase	F:ATP binding; P:peptidyl-tyrosine phosphorylation; F:non-membrane spanning protein tyrosine kinase activity; C:membrane; C:integral component of membrane; F:protein kinase activity; P:phosphorylation; F:transferase activity; F:protein serine/threonine kinase activity; P:protein phosphorylation; F:kinase activity	NA	signalling.receptor kinases.DUF 26
	5	24291288	5.10621e-08	MtrunA17Chr5g0422531	Medtr5g053940	methionine aminopeptidase chloroplastic	C:chloroplast; P:protein initiator methionine removal; F:metal ion binding; P:proteolysis; F:metalloaminopeptidase activity	NA	protein.degradation.metalloprotease
				MtrunA17Chr5g0422561	Medtr5g054010	Ulp1 protease carboxy-terminal domain	P:proteolysis; F:cysteine-type peptidase activity	Acting on peptide bonds (peptidases)	not assigned.unknown
	5	7819895	9.54233e-08	MtrunA17Chr5g0404211	Medtr5g020320	alpha beta fold hydrolase	F:hydrolase activity	NA	not assigned.no ontology
				MtrunA17Chr5g0404271	Medtr5g020510	zinc-finger homeodomain 6-like	F:DNA binding; F:metal ion binding	NA	RNA.regulation of transcription.zf-HD
	6	16444992	3.69194e-08	MtrunA17Chr6g0467501	Medtr6g044560	F-box RNI FBD-like domain	P:protein import into mitochondrial outer membrane; C:mitochondrial outer membrane translocase complex	NA	protein.targeting.mitochondria
	6	16446602	3.69194e-08
	8	22101374	4.13319e-08
FPYD_35
	1	50761951	2.78959e-07	MtrunA17Chr1g0205531	Medtr1g104540	Sec14p-like phosphatidylinositol transfer family	NA	NA	not assigned.unknown
				MtrunA17Chr1g0205551	NA	G-type lectin S-receptor-like serine threonine- kinase RLK1	F:protein kinase activity; F:protein serine/threonine kinase activity; P:protein phosphorylation; C:plasma membrane; F:nucleotide binding; F:ATP binding; P:recognition of pollen; C:membrane; C:integral component of membrane; P:phosphorylation; F:transferase activity; F:carbohydrate binding; F:kinase activity	NA	not assigned.unknown
				MtrunA17Chr1g0205571	Medtr1g104590	primary amine oxidase-like	P:amine metabolic process; F:copper ion binding; F:quinone binding; F:primary amine oxidase activity; P:oxidation-reduction process	Primary-amine oxidase	misc.oxidases - copper, flavone etc
	1	50761951	2.78959e-07
	1	15759704	6.48712e-07	MtrunA17Chr1g0166281	Medtr1g041285	calmodulin 11	F:2-alkenal reductase [NAD(P)] activity; F:calcium ion binding; P:oxidation-reduction process	2-alkenal reductase (NAD(P)(+))	signalling.calcium
				MtrunA17Chr1g0166341	Medtr1g041345	argonaute 10-like	F:translation initiation factor activity; P:translational initiation	NA	protein.synthesis.initiation
				MtrunA17Chr1g0166351	Medtr1g041380	stem-specific TSJT1	F:protein homodimerization activity; P:asparagine biosynthetic process; P:glutamine metabolic process; C:cytosol; F:asparagine synthase (glutamine-hydrolyzing) activity	Asparagine synthase (glutamine-hydrolyzing)	hormone metabolism.auxin.induced-regulated-responsive-activated
	3	14172809	3.23557e-07	MtrunA17Chr3g0092621	NA	small heat shock	C:nucleus; F:DNA binding; P:transcription, DNA-templated; P:regulation of transcription, DNA-templated	NA	RNA.regulation of transcription.MYB-related transcription factor family
				MtrunA17Chr3g0092671	Medtr0036s0150	NAC transcription factor	C:nucleus; F:DNA binding; P:transcription, DNA-templated; C:integral component of membrane; P:regulation of transcription, DNA-templated	NA	development.unspecified
				MtrunA17Chr3g0092681	Medtr0036s0140	pectinesterase 3-like	P:negative regulation of catalytic activity; F:enzyme inhibitor activity; C:integral component of membrane; C:Golgi apparatus	NA	misc.invertase/pectin methylesterase inhibitor family protein
	5	42949887	5.57639e-07	MtrunA17Chr5g0446301	Medtr5g095490	pectinesterase QRT1	P:pectin catabolic process; C:cell wall; C:membrane; F:aspartyl esterase activity; F:lyase activity; P:cell wall modification; F:pectinesterase activity	Pectinesterase	cell wall.pectin*esterases.PME
				MtrunA17Chr5g0446321	Medtr5g095530	mitochondrial import inner membrane translocase subunit TIM50	C:mitochondrial inner membrane presequence translocase complex; F:phosphoprotein phosphatase activity; P:protein import into mitochondrial matrix; P:protein dephosphorylation	Protein-serine/threonine phosphatase	transport.metabolite transporters at the mitochondrial membrane
	7	30492734	9.54146e-07	MtrunA17Chr7g0240791	Medtr0197s0100	histone partial	C:nucleus; F:DNA binding; F:protein heterodimerization activity; C:integral component of membrane; C:nucleosome	NA	DNA.synthesis/chromatin structure.histone.core.H3
PI_AUC
	2	42855274	4.26E-09	MtrunA17Chr2g0322001	Medtr2g087295	transcription factor LHW-like	P:root development; C:nucleus; F:DNA binding; F:transcription factor activity, sequence-specific DNA binding; C:cytosol; P:regulation of transcription, DNA-templated; F:protein dimerization activity; F:protein serine/threonine kinase activity; P:protein phosphorylation; P:intracellular signal transduction	Transferring phosphorus-containing groups	RNA.regulation of transcription.bHLH,Basic Helix-Loop-Helix family
				MtrunA17Chr2g0322021	Medtr2g087350	E3 ubiquitin- ligase PUB23-like	F:ubiquitin-protein transferase activity; F:ligase activity; P:protein ubiquitination	NA	RNA.regulation of transcription.PHOR1
				MtrunA17Chr2g0322041	Medtr2g087390	FAF- chloroplastic	NA	NA	not assigned.unknown
	2	42855254	1.51E-08	MtrunA17Chr2g0322041	Medtr2g087390	FAF- chloroplastic	NA	NA	not assigned.unknown
	2	42855259	1.51E-08	MtrunA17Chr2g0322041	Medtr2g087390	FAF- chloroplastic	NA	NA	not assigned.unknown
	2	42853289	1.19E-07	MtrunA17Chr2g0322041	Medtr2g087390	FAF- chloroplastic	NA	NA	not assigned.unknown
	2	42855520	1.27E-07	MtrunA17Chr2g0322041	Medtr2g087390	FAF- chloroplastic	NA	NA	not assigned.unknown
	2	42854698	2.41E-07	MtrunA17Chr2g0322041	Medtr2g087390	FAF- chloroplastic	NA	NA	not assigned.unknown
	2	42854706	2.41E-07	MtrunA17Chr2g0322041	Medtr2g087390	FAF- chloroplastic	NA	NA	not assigned.unknown
	4	4188074	3.66E-07	MtrunA17Chr4g0005221	NA	disease resistance (TIR-NBS-LRR class)	P:signal transduction; C:membrane; C:integral component of membrane; F:ADP binding; P:defense response	NA	signalling.receptor kinases.leucine rich repeat III
				MtrunA17Chr4g0005261	Medtr4g014160	disease resistance (TIR-NBS-LRR class)	P:signal transduction; C:membrane; F:ADP binding; P:defense response	NA	stress.biotic.PR-proteins
	4	4188074	3.66E-07	MtrunA17Chr4g0005221	NA	disease resistance (TIR-NBS-LRR class)	P:signal transduction; C:membrane; C:integral component of membrane; F:ADP binding; P:defense response	NA	signalling.receptor kinases.leucine rich repeat III
				MtrunA17Chr4g0005261	Medtr4g014160	disease resistance (TIR-NBS-LRR class)	P:signal transduction; C:membrane; F:ADP binding; P:defense response	NA	stress.biotic.PR-proteins
	4	4188074	3.66E-07	MtrunA17Chr4g0005221	NA	disease resistance (TIR-NBS-LRR class)	P:signal transduction; C:membrane; C:integral component of membrane; F:ADP binding; P:defense response	NA	signalling.receptor kinases.leucine rich repeat III
				MtrunA17Chr4g0005261	Medtr4g014160	disease resistance (TIR-NBS-LRR class)	P:signal transduction; C:membrane; F:ADP binding; P:defense response	NA	stress.biotic.PR-proteins
Pl_PY
	5	27564236	2.22e-06
	5	40235036	2.99e-06
	5	27563544	4.57e-06
	5	13559389	5.37e-06	MtrunA17Chr5g0412101	Medtr5g031830	7-deoxyloganetic acid glucosyltransferase-like	P:flavonoid glucuronidation; F:quercetin 3-O-glucosyltransferase activity; C:intracellular membrane-bounded organelle; F:quercetin 7-O-glucosyltransferase activity; P:flavonoid biosynthetic process	NA	misc.UDP glucosyl and glucoronyl transferases
				MtrunA17Chr5g0412111	Medtr5g031840	UDP-glucosyltransferase family	P:flavonoid glucuronidation; F:quercetin 3-O-glucosyltransferase activity; C:intracellular membrane-bounded organelle; F:quercetin 7-O-glucosyltransferase activity; P:flavonoid biosynthetic process	NA	misc.UDP glucosyl and glucoronyl transferases
	6	34330903	7.87e-06	MtrunA17Chr6g0479671	Medtr6g072480	disease resistance (TIR-NBS-LRR class)	P:signal transduction; C:integral component of membrane; F:ADP binding; P:defense response	NA	stress.biotic.PR-proteins
				MtrunA17Chr6g0479681	Medtr6g072490	cytokinin hydroxylase-like	F:iron ion binding; F:oxidoreductase activity, acting on paired donors, with incorporation or reduction of molecular oxygen; C:integral component of membrane; P:oxidation-reduction process; F:monooxygenase activity; F:heme binding	NA	misc.cytochrome P450
	5	21075909	9.04e-06	MtrunA17Chr5g0420581	Medtr5g048280	Protease 2	P:proteolysis; F:serine-type endopeptidase activity; F:serine-type exopeptidase activity	Acting on peptide bonds (peptidases)	protein.degradation
Traits	Chrom	Position of QTN	P-value	Candidate gene ID within +/- 10kb interval (Mtv5)	Gene ID v4	Description	GO Names list	Enzyme Names list	NAME
BIO_1
	2	43989795	1.17e-08	MtrunA17Chr2g0323421	Medtr2g089650	anthocyanin 5-aromatic acyltransferase	F:shikimate O-hydroxycinnamoyltransferase activity	Shikimate O-hydroxycinnamoyltransferase	secondary metabolism.flavonoids.anthocyanins.anthocyanin 5-aromatic acyltransferase
	8	41891506	1.33e-08	MtrunA17Chr8g0382121	NA	zinc finger STOP1 homolog	F:binding	NA	RNA.regulation of transcription.C2H2 zinc finger family
				MtrunA17Chr8g0382131	Medtr8g090165	ATP DNA-binding	F:DNA binding	NA	not assigned.unknown
	5	42008453	1.96e-08	MtrunA17Chr5g0444631	NA	cell differentiation RCD1 homolog	C:nucleus; P:multicellular organismal development; C:cytoplasmic mRNA processing body; C:CCR4-NOT core complex; P:mRNA catabolic process; C:CCR4-NOT complex; P:negative regulation of translation; F:molecular_function; C:plastid	NA	not assigned.unknown
				MtrunA17Chr5g0444641	Medtr5g093500	transmembrane protein, putative	C:integral component of membrane	NA	not assigned.unknown
	7	22143865	2.29e-08	MtrunA17Chr7g0232231	Medtr7g045910	Nodule Cysteine-Rich (NCR) secreted peptide	F:metal ion binding; C:membrane; P:nodule morphogenesis	NA	not assigned.unknown
	8	17457879	3.74e-08	MtrunA17Chr8g0355861	NA	embryonic abundant	C:intracellular membrane-bounded organelle; C:endomembrane system; C:cytoplasmic part	NA	stress.abiotic.drought/salt
				MtrunA17Chr8g0355871	Medtr8g046000	embryonic abundant	NA	NA	stress.abiotic.drought/salt
				MtrunA17Chr8g0355881	NA	---NA---	NA	NA	not assigned.unknown
	1	30164318	3.97e-08	MtrunA17Chr1g0178761	Medtr1g060240	hypothetical protein MTR_1g060240	NA	NA	not assigned.unknown
	2	35211817	4.27e-08	MtrunA17Chr2g0312291	Medtr2g064450	RRNAD1-like isoform X1	F:methyltransferase activity; P:methylation	NA	not assigned.unknown
				MtrunA17Chr2g0312301	NA	---NA---	NA	NA	not assigned.unknown
				MtrunA17Chr2g0312311	Medtr2g064460	ribosomal L1 domain-containing 1-like	F:RNA binding; P:maturation of LSU-rRNA; C:cytosolic large ribosomal subunit; C:90S preribosome; P:translation	NA	protein.synthesis.ribosomal protein.eukaryotic.60S subunit.unknown
				MtrunA17Chr2g1007829
				MtrunA17Chr2g1007831
	2	51349563	4.66e-08	MtrunA17Chr2g0333581	Medtr2g104750	legume-specific	NA	NA	not assigned.unknown
				MtrunA17Chr2g0333591	Medtr2g104600	zinc C3HC4 type (RING finger)	F:nucleotide binding; F:ubiquitin-protein transferase activity; F:zinc ion binding; C:ubiquitin ligase complex; F:ubiquitin binding; F:protein heterodimerization activity; P:regulation of seed germination; F:ligase activity; P:protein ubiquitination	NA	protein.degradation.ubiquitin.E3.RING
				MtrunA17Chr2g0333601	Medtr2g104570	Nodule Cysteine-Rich (NCR) secreted peptide	C:integral component of membrane	NA	not assigned.unknown
				MtrunA17Chr2g0333611	Medtr2g104560	transcription factor bHLH18-like	F:DNA binding; F:oxidoreductase activity; F:protein dimerization activity	NA	RNA.regulation of transcription.bHLH,Basic Helix-Loop-Helix family
	8	36348438	5.26e-08	MtrunA17Chr8g0374301	NA	probable disease resistance At5g66900	F:ADP binding; P:defense response	NA	stress.biotic.PR-proteins
	4	36013421	5.73e-08	MtrunA17Chr4g0037391	Medtr4g073800	V-type proton ATPase subunit E2-like	P:ATP hydrolysis coupled proton transport; F:proton-transporting ATPase activity, rotational mechanism; C:proton-transporting two-sector ATPase complex, catalytic domain; C:vacuole	NA	transport.p- and v-ATPases.H+-transporting two-sector ATPase.subunit E
				MtrunA17Chr4g0037401	NA	zinc C3HC4 type (RING finger)	F:metal ion binding	NA	not assigned.unknown
				MtrunA17Chr4g0037411	Medtr4g073830	armadillo repeat only	C:nucleus; C:pollen tube tip; P:pollen tube growth; C:cytoplasm; P:actin cytoskeleton organization	NA	not assigned.no ontology.armadillo/beta-catenin repeat family protein
				MtrunA17Chr4g0037421	Medtr4g073840	disease resistance RPP13-like	F:ADP binding; P:defense response	NA	stress.biotic.PR-proteins
	5	19818817	6.67e-08	MtrunA17Chr5g0419491	NA	fatty acyl- reductase	C:intracellular membrane-bounded organelle; C:membrane; C:integral component of membrane; P:oxidation-reduction process; F:fatty-acyl-CoA reductase (alcohol-forming) activity; P:long-chain fatty-acyl-CoA metabolic process; P:suberin biosynthetic process	NA	lipid metabolism.lipid degradation.beta-oxidation.acyl CoA reductase
				MtrunA17Chr5g0419501	Medtr5g045330	gland-specific fatty acyl- reductase	C:membrane; P:oxidation-reduction process; P:cellular metabolic process; P:organic substance metabolic process; F:fatty-acyl-CoA reductase (alcohol-forming) activity	NA	lipid metabolism.lipid degradation.beta-oxidation.acyl CoA reductase
	8	17423311	8.65e-08	MtrunA17Chr8g0355841	Medtr8g045890	embryonic abundant	NA	NA	stress.abiotic.drought/salt
	2	14446836	9.57e-08	MtrunA17Chr2g0296061	Medtr2g436930	mitochondrial thiamine pyrophosphate carrier-like	P:transmembrane transport; F:structural constituent of ribosome; C:integral component of membrane; P:translation	NA	transport.metabolite transporters at the mitochondrial membrane
BIO_9
	1	34656783	4.25456e-11	MtrunA17Chr1g0184071	Medtr1g070045	ethylene-responsive transcription factor 1B	C:nucleus; F:DNA binding; F:transcription factor activity, sequence-specific DNA binding; P:transcription, DNA-templated; P:regulation of transcription, DNA-templated	NA	hormone metabolism.ethylene.signal transduction
				MtrunA17Chr1g0184131	Medtr1g070110	hyoscyamine 6-dioxygenase	F:dioxygenase activity; F:iron ion binding; F:oxidoreductase activity; F:metal ion binding; F:hyoscyamine (6S)-dioxygenase activity; P:oxidation-reduction process	NA	secondary metabolism.flavonoids.dihydroflavonols
	2	25858782	6.81287e-35
	2	25157310	1.6886e-08
	4	2211093	8.4078e-10	MtrunA17Chr4g0003011	Medtr4g009840	topless-related 1-like isoform X1	P:regulation of transcription, DNA-templated	NA	development.unspecified
	7	25209428	3.16994e-15	MtrunA17Chr7g0234681	Medtr7g053290	enoyl-[acyl-carrier- ] reductase [NADH] chloroplastic-like	F:enoyl-[acyl-carrier-protein] reductase (NADPH, B-specific) activity; F:enoyl-[acyl-carrier-protein] reductase (NADH) activity; P:oxidation-reduction process	Enoyl-[acyl-carrier-protein] reductase (NADH); Enoyl-[acyl-carrier-protein] reductase (NADPH, Si-specific)	lipid metabolism.FA synthesis and FA elongation.enoyl ACP reductase
				MtrunA17Chr7g0234701	Medtr7g053330	probable mitochondrial-processing peptidase subunit beta	F:zinc ion binding; C:mitochondrial respiratory chain complex III; P:protein processing; P:mitochondrial electron transport, ubiquinol to cytochrome c; P:aerobic respiration; F:metalloendopeptidase activity	Acting on peptide bonds (peptidases)	protein.targeting.mitochondria
				MtrunA17Chr7g0234711	NA	pectinesterase inhibitor	P:pectin catabolic process; C:cell wall; F:aspartyl esterase activity; P:cell wall modification; F:pectinesterase activity	Pectinesterase	cell wall.pectin*esterases.misc
	7	24927949	2.14021e-09	MtrunA17Chr7g0234361	Medtr7g052480	histone-lysine N- H3 lysine-9 specific SUVH4	C:nucleus; F:zinc ion binding; F:double-stranded methylated DNA binding; F:methyl-CpNpG binding; F:methyl-CpNpN binding; F:histone methyltransferase activity (H3-K9 specific); C:chromosome; P:maintenance of DNA methylation; F:methyl-CpG binding; P:histone H3-K9 methylation	NA	RNA.regulation of transcription.SET-domain transcriptional regulator family
				MtrunA17Chr7g0234401	Medtr7g052640	lipid-transfer DIR1	C:integral component of membrane	NA	not assigned.unknown
	8	31700575	1.55568e-09	MtrunA17Chr8g0368221
BIO_12	5	20627344	1.93e-18	MtrunA17Chr5g0420211	Medtr5g047250	Polynucleotidyl Ribonuclease H fold	F:nucleic acid binding; F:transferase activity	NA	not assigned.unknown
				MtrunA17Chr5g0420221	Medtr5g047260	ACT domain-containing ACR4-like isoform X1	F:nucleotidyltransferase activity; P:metabolic process; F:amino acid binding	NA	amino acid metabolism.misc
	4	30964545	8.97e-16
	1	19352856	1.34e-14	MtrunA17Chr1g0170591	Medtr1g048750	transcription factor ORG2	P:iron ion homeostasis; F:transcription factor activity, sequence-specific DNA binding; C:RNA polymerase II transcription factor complex; F:RNA polymerase II regulatory region sequence-specific DNA binding; F:protein dimerization activity; P:cellular response to iron ion starvation; P:regulation of transcription from RNA polymerase II promoter	NA	RNA.regulation of transcription.bHLH,Basic Helix-Loop-Helix family
	4	55228519	6.41e-14
	1	32348389	1.94e-13	MtrunA17Chr1g0181321	NA	---NA---	NA	NA	not assigned.unknown
	5	42622455	2.19e-13	MtrunA17Chr5g0445631	Medtr5g094780	transmembrane protein, putative	C:integral component of membrane	NA	not assigned.unknown
				MtrunA17Chr5g0445641	NA	cytochrome P450 family 71	F:iron ion binding; F:oxidoreductase activity; F:oxidoreductase activity, acting on paired donors, with incorporation or reduction of molecular oxygen; F:metal ion binding; C:membrane; C:integral component of membrane; P:oxidation-reduction process; F:monooxygenase activity; F:heme binding	NA	not assigned.unknown
				MtrunA17Chr5g0445651	NA	cytochrome P450 family 71	F:iron ion binding; F:oxidoreductase activity; F:oxidoreductase activity, acting on paired donors, with incorporation or reduction of molecular oxygen; F:metal ion binding; P:secondary metabolite biosynthetic process; C:membrane; C:integral component of membrane; F:oxidoreductase activity, acting on paired donors, with incorporation or reduction of molecular oxygen, NAD(P)H as one donor, and inco…	NA	not assigned.unknown
				MtrunA17Chr5g0445661	Medtr5g094800	receptor 12	P:phosphorylation; F:kinase activity	NA	stress.biotic
				MtrunA17Chr5g0445671	Medtr5g094810	multidrug resistance ABC transporter family	F:ATP binding; F:ATPase activity, coupled to transmembrane movement of substances; P:transmembrane transport; C:integral component of membrane	NA	transport.ABC transporters and multidrug resistance systems
				MtrunA17Chr5g0445681
	7	25715876	9.52e-13
	5	4768980	2.23e-12	MtrunA17Chr5g0400421	Medtr5g014250	beta-amyrin 11-oxidase-like	F:iron ion binding; F:oxidoreductase activity, acting on paired donors, with incorporation or reduction of molecular oxygen; C:integral component of membrane; P:oxidation-reduction process; F:monooxygenase activity; F:heme binding	NA	hormone metabolism.gibberelin.synthesis-degradation.ent-kaurenoic acid hydroxylase/oxygenase
				MtrunA17Chr5g0400431	Medtr5g014260	glycine cleavage system H mitochondrial	P:glycine decarboxylation via glycine cleavage system; C:glycine cleavage complex	NA	PS.photorespiration.glycine cleavage.H protein
				MtrunA17Chr5g0400441
				MtrunA17Chr5g0400451	Medtr5g014290	chloroplastic	C:chloroplast stroma; P:embryo development ending in seed dormancy; P:thylakoid membrane organization; P:iron-sulfur cluster assembly	NA	transport.ABC transporters and multidrug resistance systems
	7	32487890	1.41e-10	MtrunA17Chr7g0243151	Medtr7g069740	nodulation-signaling pathway 2 -like	C:nucleus; F:transcription factor activity, sequence-specific DNA binding; P:transcription, DNA-templated; P:regulation of transcription, DNA-templated; F:sequence-specific DNA binding	NA	not assigned.unknown
				MtrunA17Chr7g1032080
	2	39487094	1.65e-10	MtrunA17Chr2g0317631	Medtr2g079270	ubiquitin-conjugating enzyme	F:ubiquitin protein ligase activity; F:ubiquitin protein ligase binding; C:cytoplasm	NA	protein.degradation.ubiquitin.E2
				MtrunA17Chr2g0317641	Medtr2g079280	ubiquitin-conjugating enzyme	P:nucleotide phosphorylation; F:thymidylate kinase activity; F:ATP binding; F:ubiquitin protein ligase activity; F:ubiquitin protein ligase binding; C:cytoplasm; C:membrane; C:integral component of membrane; P:dTDP biosynthetic process; F:ligase activity; P:protein ubiquitination; F:hydrolase activity	NA	protein.degradation.ubiquitin.E2
	8	16650009	1.73e-10
	8	13003979	3.88e-10	MtrunA17Chr8g0350771	Medtr8g032770	DUF4378 domain	NA	NA	not assigned.unknown
	3	16114249	1.34e-09
	8	6442861	1.76e-09	MtrunA17Chr8g0343001	Medtr8g018650	seed linoleate 9S-lipoxygenase	F:oxidoreductase activity, acting on single donors with incorporation of molecular oxygen, incorporation of two atoms of oxygen; F:metal ion binding; P:oxylipin biosynthetic process; P:oxidation-reduction process	Acting on single donors with incorporation of molecular oxygen (oxygenases). The oxygen incorporated need not be derived from O(2)	hormone metabolism.jasmonate.synthesis-degradation.lipoxygenase
	2	12184616	5.76e-09	MtrunA17Chr2g0293411	Medtr2g031920	Ent-kaurenoic acid oxidase 2	F:iron ion binding; F:oxidoreductase activity, acting on paired donors, with incorporation or reduction of molecular oxygen; C:integral component of membrane; P:oxidation-reduction process; F:monooxygenase activity; F:heme binding	NA	hormone metabolism.gibberelin.synthesis-degradation.ent-kaurenoic acid hydroxylase/oxygenase

## Sheet: Table S7
Table S7: Over-representation analysis of the 136 candidate genes potentially involved in dormancy traits performed from Gene Ontology annotations (Biological processes, BP, and Functional processes, FP) p-values were calculetd from a hypergeometrical test (p-values) followed by a Bonferroni correction (FDR).
GO_acc	term_type	Term	pvalue	FDR	entries
GO:0006979	BP	response to oxidative stress	8e-05	0.0036	Medtr1g101830	Medtr5g074710	Medtr4g127670	Medtr5g074770	Medtr8g105630	Medtr2g028980
GO:0055114	BP	oxidation reduction	0.00037	0.017	Medtr5g014250	Medtr6g072490	Medtr1g050362	Medtr1g101830	Medtr5g074710	Medtr4g127670	Medtr4g109360	Medtr1g070110	Medtr5g074770	Medtr1g104590	Medtr1g104550	Medtr8g105630	Medtr6g464620	Medtr2g031920	Medtr2g028980	Medtr8g018650	Medtr4g109470
GO:0042221	BP	response to chemical stimulus	0.00075	0.034	Medtr1g101830	Medtr5g074710	Medtr4g127670	Medtr5g074770	Medtr8g105630	Medtr2g028980
GO:0006950	BP	response to stress	0.0089	0.4	Medtr4g014160	Medtr6g072480	Medtr1g101830	Medtr5g074710	Medtr4g127670	Medtr4g021690	Medtr5g074770	Medtr8g105630	Medtr7g071940	Medtr4g073840	Medtr2g028980
GO:0004601	FP	peroxidase activity	8e-05	0.0028	Medtr1g101830	Medtr5g074710	Medtr4g127670	Medtr5g074770	Medtr8g105630	Medtr2g028980
GO:0016684	FP	oxidoreductase activity, acting on peroxide as acceptor	8e-05	0.0028	Medtr1g101830	Medtr5g074710	Medtr4g127670	Medtr5g074770	Medtr8g105630	Medtr2g028980
GO:0016209	FP	antioxidant activity	0.00011	0.0039	Medtr1g101830	Medtr5g074710	Medtr4g127670	Medtr5g074770	Medtr8g105630	Medtr2g028980
GO:0005506	FP	iron ion binding	0.00022	0.0078	Medtr5g014250	Medtr6g072490	Medtr2g028980	Medtr1g101830	Medtr5g074710	Medtr4g127670	Medtr5g074770	Medtr6g464620	Medtr2g031920	Medtr1g050362	Medtr8g018650	Medtr4g109470
GO:0020037	FP	heme binding	0.00076	0.027	Medtr5g014250	Medtr6g072490	Medtr2g028980	Medtr1g101830	Medtr5g074710	Medtr4g127670	Medtr5g074770	Medtr2g031920	Medtr1g050362	Medtr4g109470
GO:0046906	FP	tetrapyrrole binding	0.00078	0.027	Medtr5g014250	Medtr6g072490	Medtr2g028980	Medtr1g101830	Medtr5g074710	Medtr4g127670	Medtr5g074770	Medtr2g031920	Medtr1g050362	Medtr4g109470
GO:0016491	FP	oxidoreductase activity	0.0014	0.049	Medtr5g014250	Medtr6g072490	Medtr1g050362	Medtr1g101830	Medtr5g074710	Medtr4g127670	Medtr4g109360	Medtr1g070110	Medtr5g074770	Medtr1g104590	Medtr1g104550	Medtr8g105630	Medtr6g464620	Medtr2g031920	Medtr2g028980	Medtr8g018650	Medtr4g109470
